# Supplementary material for: The last common ancestor of animals lacked the HIF pathway and respired in low-oxygen environments
Source: eLife. 2018 Feb 6;7:e31176. doi: 10.7554/eLife.31176 (PMC5800844; doi:10.7554/eLife.31176)
Supplement: Supplementary file 1. [file elife-31176-supp1.csv]

gene	baseMean	log2FoldChange	lfcSE	stat	pvalue	padj	Aqu2-hit	Aqu2-evalue	Uniprot-hit	Uniprot-evalue	Uniprot-description
twi_ss.10963	30633.0553561719	1.4316965204	0.3371625051	4.2463100096	0.000021732	0.0044640949	None	None	None	None	None
twi_ss.11539a	8514.3545492574	1.6884606073	0.4003592261	4.2173640504	2.47174748478711E-05	0.0048378627	None	None	None	None	None
twi_ss.24967	1897.495195962	1.5767155696	0.3903962363	4.0387570961	5.37351749964574E-05	0.0090637697	Aqu2.1.16774_001	7.46e-14	None	None	None
twi_ss.16296	5083.2998797382	1.3690994969	0.3213999212	4.2598003506	0.000020461	0.0042879142	None	None	None	None	None
twi_ss.27339	2531.0985257702	1.4510504773	0.3141536889	4.6189191104	3.85744186309668E-06	0.0011432907	Aqu2.1.37717_001	1.36e-102	sp|Q923M0|PP16A_MOUSE	3.66e-19	M.musculus_Protein_phosphatase_1_regulatory_subunit_16A
twi_ss.7325	4093.332246482	1.6272080013	0.3598946433	4.5213454317	6.14478202874837E-06	0.001722781	Aqu2.1.34140_001	3.26e-39	sp|Q7T2E8|RHOAC_DANRE	2.77e-40	D.rerio_Rho-related_GTP-binding_protein_RhoA-C
twi_ss.25816	2802.4617415547	1.4219138533	0.3500811563	4.0616692088	4.87230836844943E-05	0.0083541968	Aqu2.1.41615_001	5.79e-51	sp|Q8BRJ4|PPR3E_MOUSE	4.32e-20	M.musculus_Protein_phosphatase_1_regulatory_subunit_3E
twi_ss.19064	3242.2206302039	1.8433713427	0.4000701942	4.6076197867	0.000004073	0.0011901898	Aqu2.1.35575_001	3.06e-35	sp|Q9WVK8|CP46A_MOUSE	3.27e-88	M.musculus_Cholesterol_24-hydroxylase
twi_ss.27338	1496.0249814614	1.4950818463	0.3195176084	4.6791845178	2.88018157809925E-06	0.0008787519	Aqu2.1.37717_001	4.49e-104	sp|Q923M0|PP16A_MOUSE	2.88e-19	M.musculus_Protein_phosphatase_1_regulatory_subunit_16A
twi_ss.7476a	2670.655128674	1.1198087145	0.2778510457	4.0302483357	0.000055718	0.0092478434	Aqu2.1.37744_001	2.65e-125	sp|Q09225|NRF6_CAEEL	3.61e-43	C.elegans_Nose_resistant_to_fluoxetine_protein_6
twi_ss.20270	965.7473072289	1.5128507353	0.3570250006	4.2373803869	2.26142824719665E-05	0.0045551312	Aqu2.1.32949_001	1.18e-08	None	None	None
twi_ss.23361	1513.2004324879	-1.9584678206	0.3869221828	-5.0616581521	4.15625760342482E-07	0.0001796456	Aqu2.1.28768_001	2.01e-26	sp|Q05546|TENR_RAT	6.91e-27	R.norvegicus_Tenascin-R
twi_ss.1764	2435.5199006213	1.0922186166	0.2686646622	4.0653601695	4.79583413268617E-05	0.0082915976	Aqu2.1.41925_001	3.67e-11	None	None	None
twi_ss.31424a	2640.9855686745	1.4060988245	0.245736375	5.7219808193	1.05289197156346E-08	7.80155347643827E-06	None	None	None	None	None
twi_ss.30983a	771.2157397102	1.5546962319	0.3227615094	4.8168576065	1.45836681768662E-06	0.000512826	Aqu2.1.33360_001	4.20e-40	sp|Q18297|TRPA1_CAEEL	5.07e-18	C.elegans_Transient_receptor_potential_cation_channel_subfamily_A_member_1_homolog
twi_ss.6452	2506.8019571681	1.2284925888	0.3004212826	4.0892328867	4.32802149449123E-05	0.0075456691	None	None	sp|Q8IZJ3|CPMD8_HUMAN	3.00e-22	H.sapiens_C3_and_PZP-like_alpha-2-macroglobulin_domain-containing_protein_8
twi_ss.4554	2103.7565923159	1.5452975935	0.3489965453	4.4278306318	9.51855962095829E-06	0.0023792959	Aqu2.1.37245_001	3.39e-17	sp|Q9Z1Q9|SYVC_MOUSE	9.26e-16	M.musculus_Valine--tRNA_ligase
twi_ss.6749	2064.2684994108	2.2017135513	0.326997262	6.7331253408	1.6605689318729E-11	2.87098530246393E-08	None	None	None	None	None
c33181_g1	1454.7977531506	1.2470162861	0.2982065855	4.1817194751	2.8931279157943E-05	0.0054567023	None	None	None	None	None
twi_ss.9572	1735.4481128072	1.6493928545	0.3251101286	5.0733357997	3.90901791205161E-07	0.000172554	Aqu2.1.35102_001	5.84e-06	sp|Q6IQP3|CALUA_DANRE	1.71e-54	D.rerio_Calumenin-A
twi_ss.31796	2072.3653416182	1.446916189	0.3586741114	4.0340692088	5.48191603393576E-05	0.0091720413	None	None	sp|Q80SU7|GVIN1_MOUSE	1.10e-30	M.musculus_Interferon-induced_very_large_GTPase_1
twi_ss.21740	1556.5684874528	1.8402568893	0.3016853568	6.0999211519	1.06120799591388E-09	1.04842296624882E-06	Aqu2.1.22207_001	7.47e-113	None	None	None
twi_ss.6190	824.6179896472	-1.5901981191	0.3726671544	-4.267073447	1.98053969158823E-05	0.0041928834	Aqu2.1.10425_001	6.00e-15	sp|O08623|SQSTM_RAT	1.64e-14	R.norvegicus_Sequestosome-1
twi_ss.12822	1247.0385697295	1.4086860263	0.3007057847	4.6845990264	2.80508525494415E-06	0.0008686135	Aqu2.1.37106_001	1.45e-62	sp|P97819|PLPL9_MOUSE	1.45e-40	M.musculus_85/88_kDa_calcium-independent_phospholipase_A2
twi_ss.18765	447.996875776	1.6433014137	0.3684325997	4.4602497582	8.18641950302355E-06	0.0020979272	Aqu2.1.36251_001	3.79e-11	None	None	None
twi_ss.25463a	1231.0015927518	1.6750372694	0.3367177765	4.9746030253	6.53814848345837E-07	0.0002712939	None	None	None	None	None
twi_ss.21999	1130.9839851976	1.2783868188	0.2941433593	4.3461352385	1.38557160774464E-05	0.0032666425	Aqu2.1.38821_001	4.93e-12	sp|Q9HAR2|AGRL3_HUMAN	1.05e-42	H.sapiens_Adhesion_G_protein-coupled_receptor_L3
twi_ss.20469	1814.9258631197	2.2743036979	0.3979785671	5.7146386405	0.000000011	7.86507236586392E-06	None	None	None	None	None
twi_ss.16298	502.1851605825	2.8121060352	0.3986404856	7.0542409434	1.73545441545222E-12	4.92108776828633E-09	Aqu2.1.41263_001	1.37e-75	sp|Q9Z813|PMP19_CHLPN	1.91e-04	C.pneumoniae_Probable_outer_membrane_protein_pmp19
twi_ss.10690	1233.2938852284	2.2013226384	0.3719633092	5.9181176854	3.25646931936543E-09	2.81508204036977E-06	Aqu2.1.20531_001	6.77e-88	sp|Q54K11|GRLR_DICDI	1.35e-04	D.discoideum_Metabotropic_glutamate_receptor-like_protein_R
twi_ss.26358	337.0876185818	2.5769153976	0.3361622683	7.6656889853	1.77873743095818E-14	9.22586637002233E-11	None	None	None	None	None
twi_ss.1453	969.9032861449	1.0488744132	0.244809504	4.2844513626	1.83190676713181E-05	0.0039590177	Aqu2.1.44038_001	4.64e-04	sp|Q8BV79|TRNK1_MOUSE	0.0	M.musculus_TPR_and_ankyrin_repeat-containing_protein_1
twi_ss.30671	769.2589304672	1.3769372997	0.3255384598	4.2297223517	0.000023398	0.004624816	Aqu2.1.39184_001	2.89e-08	sp|P20241|NRG_DROME	2.12e-06	D.melanogaster_Neuroglian
twi_ss.8749	770.6203846429	2.3268924018	0.2742740898	8.483821434	2.17916099323203E-17	1.5070351042195E-13	Aqu2.1.28241_001	2.39e-81	None	None	None
twi_ss.25970	1319.3199863488	1.8852219823	0.3585068559	5.2585381594	1.45205057050579E-07	7.53142329657091E-05	Aqu2.1.38553_001	1.14e-22	sp|B3EWY9|MLP_ACRMI	5.02e-05	A.millepora_Mucin-like_protein_
twi_ss.22218b	753.3518656288	1.2574341063	0.3025895118	4.1555772992	3.24467219353725E-05	0.0059572756	None	None	None	None	None
twi_ss.30546	675.1032712176	2.7995421831	0.3698477449	7.5694450536	3.74821956439914E-14	1.55528622605178E-10	Aqu2.1.24672_001	3.29e-05	sp|P20909|COBA1_RAT	1.14e-06	R.norvegicus_Collagen_alpha-1(XI)_chain
twi_ss.27063	446.9158585507	2.1102653473	0.3209844589	6.5743536454	4.8864966612024E-11	0.000000078	None	None	None	None	None
twi_ss.4314	501.1287268028	1.6571842934	0.3344262856	4.9553051438	7.22168634199381E-07	0.0002915943	None	None	None	None	None
twi_ss.16705	379.6403701059	-1.6770019293	0.3268247574	-5.1311961276	2.87906724766123E-07	0.0001327378	Aqu2.1.27357_001	1.71e-30	sp|A2AVA0|SVEP1_MOUSE	9.39e-08	M.musculus_Sushi_von_Willebrand_factor_type_A_EGF_and_pentraxin_domain-containing_protein_1
twi_ss.16171	742.8928418101	2.4250236633	0.3443749644	7.0418117275	1.89756119662075E-12	4.92108776828633E-09	Aqu2.1.29997_001	1.01e-12	sp|Q5ZQU0|SNED1_RAT	2.13e-05	R.norvegicus_Sushi_nidogen_and_EGF-like_domain-containing_protein_1
twi_ss.6491	600.2402138238	1.3158104848	0.3179916549	4.1378774082	3.5053356444871E-05	0.0062694137	None	None	None	None	None
twi_ss.17883	279.6681310748	-1.6322059796	0.347703556	-4.6942458641	2.67592042639928E-06	0.0008484364	None	None	None	None	None
twi_ss.7022	69.7699578359	2.2327425383	0.4239990374	5.2659141683	1.39493450717657E-07	7.42069390266471E-05	Aqu2.1.19006_001	6.82e-58	None	None	None
twi_ss.30847b	674.1396777735	1.6775999514	0.4044531911	4.1478222656	3.35652808762089E-05	0.0060554685	Aqu2.1.07819_001	3.04e-24	sp|O08762|NETR_MOUSE	8.05e-10	M.musculus_Neurotrypsin
twi_ss.17472	461.1859647346	-1.1699993174	0.2785904948	-4.1997101096	2.67256929024685E-05	0.0051340551	Aqu2.1.13103_001	1.15e-90	sp|Q6VFT5|FOXL2_RABIT	2.35e-44	O.cuniculus_Forkhead_box_protein_L2
twi_ss.29124	134.8254739214	2.1418294424	0.3722373717	5.7539344653	8.71899679362394E-09	6.95742409528138E-06	Aqu2.1.43954_001	6.39e-07	sp|Q9NRY6|PLS3_HUMAN	5.74e-05	H.sapiens_Phospholipid_scramblase_3
twi_ss.14444	310.5391216015	-1.3428470742	0.3203349316	-4.1920094926	2.76494424225982E-05	0.0052627797	None	None	None	None	None
twi_ss.14903	359.8984703099	2.2522997045	0.3300682715	6.8237389012	8.87010358156604E-12	1.84028039006751E-08	None	None	None	None	None
twi_ss.4303	109.5365321936	1.5211096925	0.340565102	4.4664285442	7.95362108521497E-06	0.002088782	Aqu2.1.32096_001	2.89e-40	None	None	None
twi_ss.27158	224.0119982569	1.6614927535	0.3851841243	4.3135026826	1.60688189223097E-05	0.0037063818	Aqu2.1.43290_001	2.02e-12	None	None	None
twi_ss.28414	387.2317642958	2.9311177196	0.3896635311	7.5221761477	5.38719348286118E-14	1.86280171981535E-10	None	None	None	None	None
twi_ss.25817	399.821027534	1.2775872136	0.2722622568	4.6924874146	0.000002699	0.0008484364	Aqu2.1.42013_001	4.40e-08	None	None	None
twi_ss.24053	239.8999707516	-2.5865043195	0.3708555715	-6.9744248652	3.0712462718317E-12	7.07990515574359E-09	Aqu2.1.32271_001	4.95e-23	None	None	None
twi_ss.3636	270.0584889711	-1.5325642884	0.2851494462	-5.3746002617	7.6752765911763E-08	4.79723983975071E-05	Aqu2.1.22917_001	3.29e-04	sp|P48837|NUP57_YEAST	5.74e-07	S.cerevisiae_Nucleoporin_NUP57
twi_ss.11252	234.7916895122	-1.672409275	0.3723139002	-4.4919334844	7.05794690061023E-06	0.0019267266	Aqu2.1.23357_001	4.49e-31	sp|Q9U8W7|TL5B_TACTR	1.89e-28	T.tridentatus_Techylectin-5B
twi_ss.31027	406.2049515248	1.7680573633	0.3014270765	5.8656222393	4.47451473738178E-09	3.71331029025839E-06	Aqu2.1.23739_001	3.13e-90	sp|Q23915|KINX_DICDI	9.48e-29	D.discoideum_Probable_serine/threonine-protein_kinase_kinX
twi_ss.21455	335.1817631526	1.6681065162	0.3092280933	5.3944209869	6.87448690707367E-08	4.45703062065804E-05	None	None	None	None	None
twi_ss.28372	379.5927540322	2.0355564898	0.3911630474	5.2038568142	1.9519442483897E-07	0.000094179	Aqu2.1.20531_001	2.96e-85	sp|P45508|YFAL_ECOLI	3.66e-05	E.coli_Probable_autotransporter_YfaL
twi_ss.20269a	104.6354332358	1.7653209325	0.3289104514	5.3671779804	0.00000008	4.79723983975071E-05	None	None	None	None	None
twi_ss.19063	265.0239563921	2.0971880711	0.4007326311	5.2333848267	1.66433726905895E-07	8.22142983837288E-05	None	None	sp|Q9Y6A2|CP46A_HUMAN	2.25e-05	H.sapiens_Cholesterol_24-hydroxylase
twi_ss.16748a	110.6510272688	1.3322895998	0.3092896545	4.3075789324	1.65051204573891E-05	0.0037121525	Aqu2.1.32109_001	4.70e-12	sp|P97784|CRY1_MOUSE	3.37e-12	M.musculus_Cryptochrome-1
twi_ss.24983	253.0881288189	1.4613511403	0.3391486765	4.3088805629	1.64082943800005E-05	0.0037121525	Aqu2.1.41970_001	1.64e-56	sp|Q9Z882|PMP16_CHLPN	3.22e-04	C.pneumoniae_Probable_outer_membrane_protein_pmp16
twi_ss.31236	221.1033933264	1.6463383889	0.2674674043	6.1552860732	7.49420940905333E-10	8.63790903386831E-07	Aqu2.1.29680_001	3.78e-09	None	None	None
twi_ss.31778	296.3928269093	1.3075505212	0.3149573411	4.151516255	0.000033028	0.0060108027	Aqu2.1.38595_001	3.01e-04	None	None	None
twi_ss.18769	145.6991889706	1.7437187089	0.3654772123	4.7710736817	1.83246486865506E-06	0.0006232483	None	None	None	None	None
twi_ss.16989	241.1322751415	-1.5911342979	0.3466363067	-4.5902124707	0.000004428	0.0012759262	None	None	None	None	None
twi_ss.957	278.0494768183	1.4733222535	0.2789360124	5.2819363147	1.27825635888797E-07	6.97894333627599E-05	None	None	None	None	None
twi_ss.29616	216.2435488619	1.9528479231	0.4008383858	4.8719084607	1.10525378960161E-06	0.0004246426	Aqu2.1.32672_001	3.83e-17	sp|O70277|TRIM3_RAT	6.05e-08	R.norvegicus_Tripartite_motif-containing_protein_3
twi_ss.21002a	261.5942752024	1.4128599718	0.2760207291	5.118673429	3.07692216426339E-07	0.0001387759	Aqu2.1.26367_001	1.50e-93	sp|Q54K11|GRLR_DICDI	7.51e-06	D.discoideum_Metabotropic_glutamate_receptor-like_protein_R
twi_ss.25461	253.8508419728	1.4858240849	0.3530639395	4.2083711159	2.57218171905115E-05	0.0049873882	None	None	None	None	None
twi_ss.8141	228.1773997376	1.6921002703	0.3042654526	5.561263219	2.67828880674463E-08	1.85221526245103E-05	Aqu2.1.39199_001	5.46e-19	sp|P16157|ANK1_HUMAN	4.36e-24	H.sapiens_Ankyrin-1
twi_ss.9905	231.0612989035	1.8813935051	0.3875681179	4.8543557074	1.20778773713495E-06	0.0004474638	None	None	sp|Q8IZJ3|CPMD8_HUMAN	1.40e-13	H.sapiens_C3_and_PZP-like_alpha-2-macroglobulin_domain-containing_protein_8
twi_ss.28592	81.6851357664	2.443804353	0.3954494149	6.1798153206	6.41766311327093E-10	7.83219156535482E-07	None	None	None	None	None
twi_ss.28872	294.5261802235	3.8977644268	0.4007677377	9.7257440155	2.34187031502282E-22	2.42933917128892E-18	None	None	None	None	None
g26980	131.0879081586	2.3946715949	0.3687244023	6.4944754947	8.33231907513963E-11	1.15247082567948E-07	None	None	None	None	None
twi_ss.9907	179.9137795876	2.0408175033	0.3553575386	5.7429976344	9.30150268832174E-09	7.14734356572634E-06	None	None	None	None	None
twi_ss.7795	190.4830543125	1.3497323136	0.3098196836	4.3565092378	1.32153118255754E-05	0.0031514721	Aqu2.1.28193_001	8.27e-40	sp|Q8N567|ZCHC9_HUMAN	1.47e-34	H.sapiens_Zinc_finger_CCHC_domain-containing_protein_9
twi_ss.7015	176.2173794824	1.1829540729	0.2779928978	4.2553391917	2.08732338847463E-05	0.0043305698	None	None	None	None	None
twi_ss.12015	139.2926109498	-1.1322449591	0.2575421658	-4.3963478977	1.10087439790739E-05	0.0027190287	Aqu2.1.38548_001	3.40e-06	None	None	None
twi_ss.10676	246.6164988488	1.4532532179	0.3245157966	4.4782202684	7.52679166796546E-06	0.0020020301	Aqu2.1.26837_001	1.96e-08	sp|A2ASS6|TITIN_MOUSE	3.33e-04	M.musculus_Titin
twi_ss.10014	125.5255072051	-1.6812033552	0.3897652871	-4.3133737423	1.6078197598438E-05	0.0037063818	Aqu2.1.15200_001	1.24e-37	sp|O81283|TC159_ARATH	5.66e-12	A.thaliana_Translocase_of_chloroplast_159_chloroplastic
twi_ss.21974	162.5797447939	1.1162320553	0.2362228586	4.7253346359	2.29736720686635E-06	0.0007447418	Aqu2.1.21773_001	1.45e-18	None	None	None
twi_ss.31635	137.379264546	-1.2539605306	0.2867130239	-4.3735736644	1.22228973989601E-05	0.0029618783	None	None	None	None	None
twi_ss.29717	111.8950696788	-1.6070644173	0.3384193085	-4.7487373705	2.04690545340408E-06	0.0006740817	None	None	None	None	None
twi_ss.12348	109.0381581728	-1.8752758095	0.3917716418	-4.7866553098	1.69583717005971E-06	0.0005863922	Aqu2.1.18696_001	6.11e-12	None	None	None
twi_ss.8002	172.64452386	2.4232245946	0.3950846757	6.1334309925	8.60037338938873E-10	9.39115508998147E-07	Aqu2.1.38748_001	2.00e-46	None	None	None
twi_ss.1663	216.7789926447	2.3395177399	0.393195473	5.9500118914	2.68123008292544E-09	2.41858611001974E-06	None	None	None	None	None
twi_ss.21551	186.6129773554	1.4927909235	0.2817646382	5.2980066379	1.17073711687705E-07	6.61999214276009E-05	None	None	None	None	None
twi_ss.4553	174.0630504657	1.8269916756	0.3847314447	4.7487453928	2.04682427260831E-06	0.0006740817	Aqu2.1.30023_001	6.47e-40	sp|Q9Z1Q9|SYVC_MOUSE	2.39e-46	M.musculus_Valine--tRNA_ligase
twi_ss.21607	151.4220602662	1.6811987505	0.2744982399	6.1246248833	9.08974967723447E-10	9.42925182767918E-07	None	None	None	None	None
twi_ss.25512	186.2006133506	1.8899787184	0.3681799962	5.1333009335	2.84704135339815E-07	0.0001327378	None	None	None	None	None
twi_ss.12403	104.1656416122	-1.711677407	0.3388349173	-5.0516558944	0.000000438	0.0001854512	Aqu2.1.27454_001	7.49e-52	sp|Q61488|DHH_MOUSE	2.14e-29	M.musculus_Desert_hedgehog_protein
twi_ss.17882	50.1726475617	-1.6711748222	0.3902757282	-4.2820362668	1.85190789151376E-05	0.0039609828	None	None	None	None	None
twi_ss.30657a	195.2046784582	1.8784454489	0.386684483	4.8578247422	1.18682386094713E-06	0.0004474638	Aqu2.1.28177_001	8.47e-04	sp|Q6W4X9|MUC6_HUMAN	5.95e-04	H.sapiens_Mucin-6
twi_ss.10752	70.5180068139	1.5135309721	0.3758913138	4.0265122294	5.66102964515259E-05	0.0093213795	Aqu2.1.23819_001	6.05e-04	sp|Q9CZT5|VASN_MOUSE	4.96e-17	M.musculus_Vasorin
twi_ss.9484	84.9638314342	1.5957892385	0.3295548395	4.8422570297	1.28372559224136E-06	0.0004672536	Aqu2.1.38625_001	6.40e-04	None	None	None
twi_ss.28983	165.5064771998	1.503324182	0.3247128766	4.6297030093	3.66190561787261E-06	0.001101066	None	None	None	None	None
twi_ss.5036	83.8202249774	-1.8462232062	0.3383915192	-5.455879067	4.87311518359077E-08	3.26137163593412E-05	Aqu2.1.21219_001	1.43e-05	None	None	None
twi_ss.15520	82.645668219	-1.1842918152	0.2947091747	-4.0185101688	5.85672820744634E-05	0.0095676803	None	None	None	None	None
twi_ss.29692	107.4733640957	2.0745569234	0.3951744921	5.2497237672	1.52327459586864E-07	7.70814098548456E-05	Aqu2.1.28813_001	7.02e-83	sp|Q9D995|CNTD1_MOUSE	8.15e-37	M.musculus_Cyclin_N-terminal_domain-containing_protein_1
twi_ss.15657	30.2923310486	2.5344070971	0.3891035068	6.5134522128	7.34429776952681E-11	1.08837247017409E-07	Aqu2.1.44137_001	1.70e-04	sp|Q03376|BAR3_CHITE	2.85e-04	C.tentans_Balbiani_ring_protein_3
twi_ss.7683	104.4082181555	1.0957990647	0.2731080876	4.0123274062	0.000060123	0.0097450984	Aqu2.1.28181_001	2.42e-76	sp|P59046|NAL12_HUMAN	1.93e-16	H.sapiens_NACHT_LRR_and_PYD_domains-containing_protein_12
twi_ss.17574	80.3101441066	-1.2677948363	0.289940679	-4.3726007702	1.2277511608583E-05	0.0029618783	Aqu2.1.43410_001	0.0	sp|P39057|DYHC_HELCR	0.0	H.crassispina_Dynein_beta_chain_ciliary
twi_ss.26306	69.7187250794	1.5789728017	0.3795237143	4.160406167	3.17682117900256E-05	0.0058847776	None	None	None	None	None
g15451	85.0697879084	-1.4234649758	0.3172911381	-4.4863054928	7.2468813719805E-06	0.001952611	None	None	None	None	None
twi_ss.20410	70.4761907849	-1.6960728904	0.4104990684	-4.1317338356	3.60037177104893E-05	0.0063843515	None	None	None	None	None
twi_ss.30668a	104.1065122989	1.8870952383	0.4127280426	4.5722486567	4.82517846733161E-06	0.0013713422	Aqu2.1.44315_001	1.06e-14	sp|P18106|FER_DROME	1.00e-04	D.melanogaster_Tyrosine-protein_kinase_Fer
twi_ss.22214	105.788509276	1.7000132198	0.3771127007	4.5079712692	0.000006545	0.0018105336	Aqu2.1.32949_001	4.95e-10	sp|A2ASS6|TITIN_MOUSE	1.03e-05	M.musculus_Titin
twi_ss.7533	57.2347734713	-1.5662608935	0.3703055456	-4.2296447137	2.34060672912511E-05	0.004624816	Aqu2.1.39774_001	1.37e-06	sp|Q99MW1|STK31_MOUSE	1.66e-17	M.musculus_Serine/threonine-protein_kinase_31
twi_ss.6179	90.0097051787	2.2415140171	0.3305241386	6.7816953602	1.18773724559211E-11	2.24018042129996E-08	None	None	None	None	None
twi_ss.11670	39.6153939255	1.4255397664	0.3322305228	4.2908151676	1.78018439565904E-05	0.0038877353	None	None	None	None	None
twi_ss.26882	85.5500464614	1.5753390812	0.3214209089	4.9011717577	9.52667189797546E-07	0.0003729243	Aqu2.1.24265_001	2.63e-12	sp|Q01992|MIPEP_RAT	4.18e-17	R.norvegicus_Mitochondrial_intermediate_peptidase
g24645	127.6480229981	5.3766649433	0.3584244278	15.0008328861	7.2503764929151E-51	1.5042356109851E-46	None	None	None	None	None
twi_ss.9465	48.4124442025	1.9466113642	0.3675296918	5.2964737478	1.18060302348351E-07	6.61999214276009E-05	Aqu2.1.02382_001	1.93e-09	sp|Q9GV77|FREM2_LYTVA	2.21e-07	L.variegatus_Extracellular_matrix_protein_3
twi_ss.21123	43.3294053882	-1.9725336109	0.3676639389	-5.3650450916	8.09289990799995E-08	4.79723983975071E-05	Aqu2.1.28608_001	2.73e-36	sp|Q96RW7|HMCN1_HUMAN	1.25e-07	H.sapiens_Hemicentin-1
twi_ss.339	56.2253534166	2.2163643524	0.3711913387	5.9709484614	2.35878255201069E-09	2.22443916393481E-06	None	None	None	None	None
twi_ss.20981	42.3775411203	-1.593814778	0.3821428716	-4.170730102	3.0362529797464E-05	0.0056750577	Aqu2.1.27637_001	2.89e-44	None	None	None
twi_ss.23584	43.6201849303	-1.6576080349	0.3716494808	-4.4601381695	8.1906831239258E-06	0.0020979272	Aqu2.1.17328_001	2.59e-20	sp|B3DM25|P5F11_XENTR	9.57e-25	X.tropicalis_POU_domain_class_5_transcription_factor_1.1
twi_ss.15407	61.2353028031	2.5389143812	0.4013922845	6.3252695165	2.527909673776E-10	3.27790887511442E-07	Aqu2.1.41703_001	3.66e-04	None	None	None
twi_ss.31551	78.3149239567	1.51395924	0.3405427826	4.4457240533	8.75963307593484E-06	0.002216294	Aqu2.1.23387_001	1.34e-17	sp|Q94K85|CATB3_ARATH	7.82e-25	A.thaliana_Cathepsin_B-like_protease_3
g15204	63.6538030582	1.2313755728	0.2994734334	4.1118023685	3.92582291327185E-05	0.0069024617	None	None	None	None	None
twi_ss.6950	56.3551849009	1.7521023708	0.407757869	4.2969185981	1.73188757301551E-05	0.003822497	Aqu2.1.21520_001	3.41e-22	sp|Q5G266|NETR_TRAPH	1.69e-11	T.phayrei_Neurotrypsin
twi_ss.15188	54.7744441422	1.6346401922	0.3796387743	4.3057777623	0.00001664	0.0037121525	None	None	None	None	None
twi_ss.8003	57.62451616	1.9680694302	0.397350422	4.9529818552	7.30847920299213E-07	0.0002915943	Aqu2.1.15944_001	2.98e-51	None	None	None
twi_ss.8139	35.8202651949	1.4989124407	0.3536065666	4.238927051	2.24590617975775E-05	0.0045551312	Aqu2.1.20719_001	1.56e-06	sp|Q6DDL7|UN93A_XENLA	2.27e-30	X.laevis_Protein_unc-93_homolog_A
twi_ss.9430	24.248097665	1.6905275616	0.41772605	4.0469766286	5.18834192844268E-05	0.0088231582	Aqu2.1.25006_001	3.30e-06	sp|P46530|NOTC1_DANRE	2.11e-04	D.rerio_Neurogenic_locus_notch_homolog_protein_1
twi_ss.26619	24.7682947108	1.9700136229	0.4073386167	4.8363045926	1.32275180910372E-06	0.0004731574	Aqu2.1.16867_001	1.16e-17	None	None	None
