# Supplementary material for: The last common ancestor of animals lacked the HIF pathway and respired in low-oxygen environments
Source: eLife. 2018 Feb 6;7:e31176. doi: 10.7554/eLife.31176 (PMC5800844; doi:10.7554/eLife.31176)
Supplement: Supplementary file 2. [file elife-31176-supp2.csv]

gene	baseMean	log2FoldChange	lfcSE	stat	pvalue	padj	Aqu2-hit	Aqu2-evalue	Uniprot-hit	Uniprot-evalue	Uniprot-description
twi_ss.27451a	460489.01200282	1.0001186734	0.2206615945	4.5323640293	5.83272203189449E-06	6.64003415504102E-05	Aqu2.1.37112_001	1.37e-62	sp|Q90718|SRF_CHICK	1.18e-53	G.gallus_Serum_response_factor_
twi_ss.27446	394970.460092961	1.0096063527	0.2307831492	4.3746970108	1.2160125830941E-05	0.0001252334	Aqu2.1.37112_001	1.65e-46	sp|Q90718|SRF_CHICK	8.07e-41	G.gallus_Serum_response_factor_
twi_ss.6704	177945.671174197	1.2968569502	0.2022775197	6.4112757165	1.44306940009378E-10	5.38527965283505E-09	Aqu2.1.25584_001	2.18e-20	sp|Q5RFJ0|COA5_PONAB	3.20e-17	P.abelii_Cytochrome_c_oxidase_assembly_factor_5
twi_ss.6705	168344.412513839	1.3027016374	0.2019260242	6.4513806117	1.10835747131941E-10	4.26856557060229E-09	Aqu2.1.25583_001	1.23e-04	None	None	None
twi_ss.18968	73744.432895794	0.7057012156	0.2112810009	3.3401073105	0.0008374602	0.0045460248	Aqu2.1.43552_001	2.30e-160	sp|P12716|ACTC_PISOC	0.0	P.ochraceus_Actin_cytoplasmic
twi_ss.653	41556.2932575632	-3.0395426015	0.6348053348	-4.7881491139	1.68326560860775E-06	2.21224622667402E-05	None	None	None	None	None
twi_ss.24735	50956.0736526242	3.3200828338	0.3159864124	10.5070430351	8.01678096277187E-26	2.43604425475349E-23	Aqu2.1.38443_001	8.37e-165	sp|Q90415|RXRAB_DANRE	5.17e-73	D.rerio_Retinoic_acid_receptor_RXR-alpha-B
twi_ss.11772	59403.2410274147	0.6397546971	0.1944497677	3.2900769424	0.0010015999	0.0052976742	Aqu2.1.41530_001	0.0	sp|Q9PWF7|CATA_RUGRU	0.0	R.rugosa_Catalase
twi_ss.18966	53157.9226615619	0.7365028365	0.2108194592	3.4935239817	0.0004766902	0.0028408268	Aqu2.1.39223_001	7.52e-129	sp|P12716|ACTC_PISOC	0.0	P.ochraceus_Actin_cytoplasmic
twi_ss.21475	38889.2498281811	-0.5979430966	0.1820475268	-3.2845439154	0.0010214758	0.0053801616	Aqu2.1.31193_001	1.01e-18	None	None	None
twi_ss.30134	21684.3870280002	2.5104994287	0.2451013013	10.2427013444	1.27622370420801E-24	3.56466039078383E-22	Aqu2.1.25312_001	0.0	sp|Q16822|PCKGM_HUMAN	0.0	H.sapiens_Phosphoenolpyruvate_carboxykinase_[GTP]_mitochondrial
twi_ss.19353	16977.321737028	-1.345474526	0.2032349956	-6.6202895918	3.58495857314622E-11	1.5204183200098E-09	Aqu2.1.41313_001	2.66e-94	sp|Q9BUR4|WAP53_HUMAN	5.13e-103	H.sapiens_Telomerase_Cajal_body_protein_1
twi_ss.17799	28008.735137362	0.6219791795	0.1988658596	3.1276317647	0.0017622081	0.0084484005	Aqu2.1.36490_001	8.92e-05	sp|Q96RW7|HMCN1_HUMAN	3.48e-04	H.sapiens_Hemicentin-1
twi_ss.5863	23100.6914867652	-0.6523582763	0.1670194748	-3.9058814967	9.38825149103025E-05	0.0007227281	Aqu2.1.33503_001	7.63e-37	sp|P35241|RADI_HUMAN	3.68e-22	H.sapiens_Radixin
twi_ss.24302	24916.8313204936	0.5586238198	0.1734335968	3.2209665833	0.0012775904	0.0064774351	Aqu2.1.39905_001	6.29e-101	sp|Q6DDK3|DOXA1_XENLA	5.63e-26	X.laevis_Dual_oxidase_maturation_factor_1
twi_ss.17902b	19032.6892154401	-0.5741656045	0.153744313	-3.7345485704	0.0001880522	0.0012996799	Aqu2.1.43985_001	4.37e-49	sp|Q8S8T8|PCR10_ARATH	3.69e-12	A.thaliana_Protein_PLANT_CADMIUM_RESISTANCE_10
twi_ss.20152	17846.0007077815	-1.1652100664	0.246585098	-4.7253872016	2.29677297851267E-06	2.92809434771012E-05	Aqu2.1.40859_001	1.13e-05	sp|Q5XII0|EPDR1_RAT	7.39e-11	R.norvegicus_Mammalian_ependymin-related_protein_1
twi_ss.6983	24684.0371391571	0.6840479	0.1426428497	4.7955288438	1.6224622102325E-06	0.000021497	Aqu2.1.32004_001	3.05e-160	sp|Q9H694|BICC1_HUMAN	3.10e-14	H.sapiens_Protein_bicaudal_C_homolog_1
twi_ss.3014	24330.6160364082	1.0241974645	0.2407635881	4.2539549797	2.10027545774869E-05	0.0002005415	Aqu2.1.29855_001	3.98e-170	sp|Q9UBE8|NLK_HUMAN	8.17e-152	H.sapiens_Serine/threonine-protein_kinase_NLK
twi_ss.9089	15354.8346461372	-1.6750992493	0.2606931434	-6.4255592903	1.31385541669867E-10	0.000000005	Aqu2.1.39881_001	2.13e-05	None	None	None
twi_ss.13293	15938.1296384072	-0.5788995327	0.155181838	-3.7304593129	0.000191131	0.0013179937	Aqu2.1.28493_001	1.49e-20	sp|Q61451|CD53_MOUSE	4.27e-09	M.musculus_Leukocyte_surface_antigen_CD53
c25981_g1	14053.123998894	-1.1932108609	0.3130543797	-3.8115130729	0.0001381187	0.0010016417	None	None	None	None	None
twi_ss.20203	9249.338144263	1.2938697262	0.2681778674	4.8246700555	1.4023522221667E-06	1.89715477726778E-05	Aqu2.1.27341_001	1.76e-57	sp|P53348|BTG1_BOVIN	9.05e-29	B.taurus_Protein_BTG1
twi_ss.29765	22742.0297455332	1.0883251365	0.2618970549	4.1555455333	3.24512306541758E-05	0.000289465	Aqu2.1.42686_001	1.60e-64	sp|Q58A42|DD3_DICDI	3.36e-23	D.discoideum_Protein_DD3-3
twi_ss.29768	21259.173562674	1.075952294	0.2813063821	3.8248413918	0.0001308563	0.0009572101	Aqu2.1.42687_001	0.0	sp|Q58A42|DD3_DICDI	7.79e-79	D.discoideum_Protein_DD3-3
twi_ss.22049b	20413.734259667	0.7555977317	0.1793593799	4.2127583848	2.5227087380233E-05	0.0002343229	Aqu2.1.38786_001	7.27e-15	None	None	None
twi_ss.30935	13215.9188153889	-0.6708316379	0.1585553907	-4.2308977	2.3276051903269E-05	0.0002183275	Aqu2.1.29050_001	2.22e-126	sp|P46782|RS5_HUMAN	3.32e-124	H.sapiens_40S_ribosomal_protein_S5
twi_ss.10273b	15558.757912586	-0.6016755337	0.1819801478	-3.3062701674	0.0009454688	0.0050354589	Aqu2.1.31582_001	1.46e-44	sp|P41824|YBOXH_APLCA	1.41e-36	A.californica_Y-box_factor_homolog
twi_ss.21702	9949.4175083656	-0.840459548	0.1446159538	-5.8116654897	6.18543444698873E-09	1.56629700849938E-07	Aqu2.1.25769_001	2.41e-84	sp|P27449|VATL_HUMAN	1.89e-82	H.sapiens_V-type_proton_ATPase_16_kDa_proteolipid_subunit
twi_ss.705	21552.4171477422	1.4441277207	0.2909357389	4.9637343491	6.91505119539947E-07	1.01656031714613E-05	Aqu2.1.29478_001	0.0	sp|A0A0R4IBK5|R213A_DANRE	6.84e-06	D.rerio_E3_ubiquitin-protein_ligase_rnf213-alpha
twi_ss.9082	12982.0267338348	-0.6327798731	0.1738623228	-3.6395457216	0.0002731194	0.0017833055	Aqu2.1.23244_001	4.00e-97	sp|Q8MPM1|GELS2_LUMTE	5.55e-73	L.terrestris_Gelsolin-like_protein_2
twi_ss.12282	19424.2320748661	1.1299481754	0.2528747082	4.4684111879	7.88027175603247E-06	8.61285670347075E-05	None	None	None	None	None
twi_ss.13099	13854.4115788272	0.5653512021	0.1616770032	3.4967941697	0.000470885	0.0028171597	None	None	None	None	None
twi_ss.9086	11120.7702818163	-0.6128854916	0.1856902784	-3.3005793136	0.0009648544	0.0051317856	Aqu2.1.39880_001	1.15e-10	None	None	None
twi_ss.9088	10366.1992395201	-2.0482380227	0.2530686235	-8.0936071579	5.79232916617786E-16	6.56432320094878E-14	None	None	None	None	None
twi_ss.20173	9942.9809132143	-2.354710888	0.6714291803	-3.5070130362	0.0004531669	0.0027282762	Aqu2.1.43747_001	3.18e-29	sp|Q6DJH5|CB076_XENLA	1.09e-20	X.laevis_UPF0538_protein_C2orf76_homolog
twi_ss.12968	12871.074896784	2.1862257976	0.1837761537	11.8961342575	1.23957358594127E-32	5.19343769673453E-30	Aqu2.1.35208_001	4.43e-153	sp|Q8IU81|I2BP1_HUMAN	2.43e-19	H.sapiens_Interferon_regulatory_factor_2-binding_protein_1
twi_ss.6780	18938.7543117295	1.2635088389	0.166255099	7.5998200765	2.96542752607294E-14	2.53086425774595E-12	Aqu2.1.38176_001	9.64e-05	sp|Q9TTI7|PIT1_CANLF	4.48e-33	C.lupus_Pituitary-specific_positive_transcription_factor_1
twi_ss.853	11286.1354131352	-0.8752752672	0.2554586502	-3.4262894076	0.000611888	0.0034871264	Aqu2.1.04085_001	2.05e-13	sp|Q6UX65|DRAM2_HUMAN	7.95e-07	H.sapiens_DNA_damage-regulated_autophagy_modulator_protein_2
twi_ss.11742	16463.8468178373	1.0171242484	0.2307781093	4.4073688421	1.04633921460573E-05	0.0001100128	Aqu2.1.42107_001	8.80e-47	None	None	None
twi_ss.30798	11854.5303941018	0.5253373254	0.1660876	3.1630135266	0.0015614508	0.0076431625	Aqu2.1.33093_001	9.53e-30	None	None	None
twi_ss.15483	16183.3432604127	4.2910752309	0.1813277461	23.664746971	8.3217399363072E-124	7.67042509062556E-120	Aqu2.1.21825_001	4.58e-45	sp|A2AJL3|FGGY_MOUSE	3.55e-30	M.musculus_FGGY_carbohydrate_kinase_domain-containing_protein
twi_ss.4467	9764.7574350681	-1.0979585376	0.2019855355	-5.4358275458	5.45426891660864E-08	1.07652708124241E-06	Aqu2.1.39934_001	4.15e-102	sp|Q4R8Z2|RL13A_MACFA	1.72e-88	M.fascicularis_60S_ribosomal_protein_L13a
twi_ss.4316	13392.6264572671	2.1590740535	0.1695448324	12.7345317645	3.80119683870733E-37	2.02135951892183E-34	Aqu2.1.38530_001	5.95e-14	sp|Q6NW59|ATF4_DANRE	1.26e-10	D.rerio_Cyclic_AMP-dependent_transcription_factor_ATF-4
twi_ss.251	14132.1827064111	0.5854463487	0.1632316941	3.5865972707	0.0003350211	0.0021102515	Aqu2.1.41892_001	0.0	sp|O73723|ARP3_TAKRU	0.0	T.rubripes_Actin-related_protein_3
twi_ss.21485	10433.7578064306	-0.66277096	0.1683980712	-3.9357396155	8.29408625992055E-05	0.0006489759	Aqu2.1.29080_001	3.21e-79	sp|Q2F637|1433Z_BOMMO	5.04e-91	B.mori_14-3-3_protein_zeta
twi_ss.19687	9604.1364936439	-0.8234050509	0.2030238451	-4.0557061201	4.99830722493045E-05	0.0004181942	Aqu2.1.37081_001	4.44e-101	sp|P62154|CALM_LOCMI	4.38e-101	L.migratoria_Calmodulin
c23016_g1	9476.4245133545	-0.5715718452	0.1720781503	-3.3215829217	0.0008950838	0.0048078589	None	None	None	None	None
twi_ss.30631	8525.5001653345	-0.8142904959	0.1938670406	-4.2002523653	2.66617634273522E-05	0.0002456685	Aqu2.1.34476_001	3.26e-141	sp|Q4KTD9|RS3A_SUBDO	8.31e-153	S.domuncula_40S_ribosomal_protein_S3a
twi_ss.12099	10350.1074797487	-0.5921117414	0.147289882	-4.0200435591	5.81873818595747E-05	0.0004764576	Aqu2.1.29990_001	2.97e-104	sp|P27105|STOM_HUMAN	1.95e-96	H.sapiens_Erythrocyte_band_7_integral_membrane_protein
twi_ss.14787b	10009.4474211941	-1.1018752496	0.1974685457	-5.5800038722	2.40513230151812E-08	5.24087615457676E-07	Aqu2.1.41300_001	1.64e-89	sp|Q86XL3|ANKL2_HUMAN	2.37e-04	H.sapiens_Ankyrin_repeat_and_LEM_domain-containing_protein_2
twi_ss.13084	10505.9945778351	-0.9222849908	0.2065080705	-4.4660965959	0.000007966	8.69277325016593E-05	Aqu2.1.40903_001	2.97e-59	sp|Q92979|NEP1_HUMAN	1.28e-103	H.sapiens_Ribosomal_RNA_small_subunit_methyltransferase_NEP1
twi_ss.24526a	7133.6721665513	-1.4039329014	0.3268703526	-4.2950756787	1.74633753545287E-05	0.0001710582	Aqu2.1.36462_001	2.04e-120	sp|O74180|AOX_ASPNG	1.53e-76	A.niger_Alternative_oxidase_mitochondrial
twi_ss.459c	9883.5248913419	-0.7454157938	0.2157508431	-3.4549843842	0.0005503247	0.0031890041	Aqu2.1.38597_001	0.0	None	None	None
twi_ss.17964	3092.4703675807	2.1515359648	0.1951443662	11.0253552618	2.88377582453801E-28	9.84471223458334E-26	Aqu2.1.23375_001	2.32e-64	sp|Q8BN59|LARP6_MOUSE	1.44e-34	M.musculus_La-related_protein_6
twi_ss.28168	14355.4292159103	0.7224486757	0.1969422875	3.6683268234	0.000244143	0.0016208983	Aqu2.1.24511_001	3.75e-10	sp|Q91579|CEL3A_XENLA	8.03e-09	X.laevis_CUGBP_Elav-like_family_member_3-A
twi_ss.25137	7870.3325398809	1.1663712278	0.2420196285	4.8193249248	1.44044793686878E-06	1.94109485137892E-05	Aqu2.1.37455_001	3.73e-101	sp|O08679|MARK2_RAT	1.32e-69	R.norvegicus_Serine/threonine-protein_kinase_MARK2
twi_ss.15481	11958.3811415269	3.8343479198	0.1855957219	20.659678366	7.98946792439103E-95	2.45471963383623E-91	Aqu2.1.21825_001	4.49e-45	sp|P12981|JUN_COTJA	7.79e-22	C.japonica_Transcription_factor_AP-1
twi_ss.6777	16168.144849197	1.2580695064	0.1713775833	7.3409222035	2.12127091824426E-13	1.47751595544812E-11	Aqu2.1.38176_001	4.92e-69	sp|Q9TTI7|PIT1_CANLF	3.08e-33	C.lupus_Pituitary-specific_positive_transcription_factor_1
twi_ss.17568	12235.158664412	0.8788752332	0.1751604341	5.0175442735	5.23361432640414E-07	7.95164304141358E-06	Aqu2.1.28679_001	2.91e-78	sp|Q2KIN4|HEY1_BOVIN	4.31e-33	B.taurus_Hairy/enhancer-of-split_related_with_YRPW_motif_protein_1
twi_ss.3592	12224.7674627393	0.614990144	0.1855671917	3.3141103136	0.0009193523	0.004920056	Aqu2.1.36580_001	0.0	sp|Q5EAJ7|MVP_STRPU	0.0	S.purpuratus_Major_vault_protein
twi_ss.30133a	7820.2146342179	-1.3274343473	0.1840988352	-7.2104440304	5.57697166429246E-13	3.49660999990428E-11	Aqu2.1.25311_001	8.73e-78	sp|A6QPN6|GILT_BOVIN	6.03e-25	B.taurus_Gamma-interferon-inducible_lysosomal_thiol_reductase
twi_ss.26236b	8962.4087610414	2.6845280775	0.1899919134	14.1296965184	2.49215968727986E-45	2.15353748977071E-42	Aqu2.1.41092_001	7.19e-139	sp|P70191|TRAF5_MOUSE	6.12e-89	M.musculus_TNF_receptor-associated_factor_5
twi_ss.31432	9663.6126065245	-0.7561369233	0.210381088	-3.5941297311	0.0003254776	0.0020637716	Aqu2.1.33784_001	5.20e-19	None	None	None
twi_ss.1115	7076.5138041667	1.2439230721	0.1986393789	6.2622178889	3.79540102420631E-10	0.000000013	Aqu2.1.29124_001	1.42e-75	sp|O54910|IKBE_MOUSE	2.73e-36	M.musculus_NF-kappa-B_inhibitor_epsilon
twi_ss.11658	12277.7159062063	2.1680384053	0.2112458065	10.2631074257	1.03327130414981E-24	2.91551205126027E-22	Aqu2.1.43823_001	1.34e-110	sp|P21447|MDR1A_MOUSE	1.52e-115	M.musculus_Multidrug_resistance_protein_1A
twi_ss.11539b	5773.3491716535	2.182028889	0.5509960706	3.9601532673	7.49016748523836E-05	0.0005931217	None	None	None	None	None
twi_ss.27364	8599.1649289263	-0.5616567273	0.1646342638	-3.4115421324	0.0006459652	0.0036453529	Aqu2.1.37762_001	1.03e-115	sp|P05388|RLA0_HUMAN	1.98e-132	H.sapiens_60S_acidic_ribosomal_protein_P0
twi_ss.2064	7589.8630413051	-0.5244606318	0.1641468863	-3.1950690237	0.001397974	0.0069739812	Aqu2.1.32585_001	9.60e-108	sp|Q58DT1|RL7_BOVIN	5.00e-107	B.taurus_60S_ribosomal_protein_L7
twi_ss.17965	2733.4519543586	2.2975035473	0.1816587677	12.6473584344	1.15699835834051E-36	5.92468863052439E-34	Aqu2.1.23375_001	9.85e-65	sp|Q8BN59|LARP6_MOUSE	9.45e-35	M.musculus_La-related_protein_6
twi_ss.17370	6582.6940476667	-1.2778869761	0.1903191636	-6.7144419507	1.88787313485468E-11	8.4608537965967E-10	Aqu2.1.23385_001	4.68e-90	sp|Q4KTG9|RL17_SUBDO	4.02e-102	S.domuncula_60S_ribosomal_protein_L17
twi_ss.25871	8624.7806461981	-0.8145635765	0.1595721264	-5.1046733215	3.31366445584247E-07	5.33971151124451E-06	Aqu2.1.24796_001	0.0	sp|P05132|KAPCA_MOUSE	0.0	M.musculus_cAMP-dependent_protein_kinase_catalytic_subunit_alpha
twi_ss.27261	12332.9954197811	1.5352902173	0.2843546367	5.3992093643	6.69352241143202E-08	1.29072023515285E-06	Aqu2.1.42777_001	1.04e-92	sp|P97278|ITIH1_MESAU	3.95e-15	M.auratus_Inter-alpha-trypsin_inhibitor_heavy_chain_H1
twi_ss.26899	11383.021499262	1.1746600131	0.200043733	5.8720160613	4.30527021280718E-09	1.13596690767695E-07	Aqu2.1.19199_001	8.58e-18	sp|Q64337|SQSTM_MOUSE	4.27e-08	M.musculus_Sequestosome-1
twi_ss.4778	8980.0286358632	-0.6095852394	0.196990621	-3.0944886425	0.0019715248	0.0092762642	Aqu2.1.42605_001	0.0	sp|P41148|ENPL_CANLF	0.0	C.lupus_Endoplasmin
twi_ss.29296	12964.6882248085	1.3171085197	0.2418771677	5.4453610989	5.17003945147014E-08	1.03049228665271E-06	Aqu2.1.30827_001	0.0	sp|Q90705|EF2_CHICK	0.0	G.gallus_Elongation_factor_2
twi_ss.12965	8657.3835297494	2.4105199951	0.1968644613	12.2445665355	1.79634242749719E-34	8.14302636150038E-32	Aqu2.1.35208_001	4.62e-166	sp|Q8IU81|I2BP1_HUMAN	3.28e-20	H.sapiens_Interferon_regulatory_factor_2-binding_protein_1
twi_ss.7772	8680.8271678755	1.7728852865	0.2653989194	6.68007726	2.3881631335157E-11	0.000000001	Aqu2.1.44103_001	7.94e-18	sp|P26801|CEBPG_RAT	1.36e-14	R.norvegicus_CCAAT/enhancer-binding_protein_gamma
twi_ss.11539a	5842.0383213155	2.3289686783	0.2301370418	10.1199209847	4.50779384429027E-24	1.22205407237563E-21	None	None	None	None	None
twi_ss.30240	6922.8920690027	-0.7917610199	0.1451092828	-5.4563085447	4.86134906125103E-08	9.78355343826154E-07	Aqu2.1.29076_001	5.03e-94	sp|Q20655|14332_CAEEL	3.21e-102	C.elegans_14-3-3-like_protein_2
twi_ss.19258	7060.9232427814	-0.6356663264	0.1920244374	-3.310340783	0.0009318245	0.0049771703	Aqu2.1.14505_001	3.62e-94	sp|P54357|MLC2_DROME	4.23e-55	D.melanogaster_Myosin-2_essential_light_chain
twi_ss.1444	7411.8776678877	-0.8057701014	0.1707998352	-4.7176280961	2.38610164373324E-06	0.000030308	Aqu2.1.44118_001	9.59e-111	sp|Q90YV2|RL15_ICTPU	1.02e-95	I.punctatus_60S_ribosomal_protein_L15
twi_ss.30239	7543.5348619443	-0.5504663227	0.1449267282	-3.7982388046	0.0001457279	0.0010477555	Aqu2.1.29080_001	9.83e-08	sp|Q5ZLQ6|1433B_CHICK	8.47e-09	G.gallus_14-3-3_protein_beta/alpha
twi_ss.23740	7056.237140992	-0.9091986063	0.2704581708	-3.3616976841	0.0007746488	0.0042551827	Aqu2.1.41951_001	2.35e-120	sp|Q98TX3|PDCD4_CHICK	6.27e-81	G.gallus_Programmed_cell_death_protein_4
twi_ss.8331	8465.6390300145	-0.6105559547	0.1420119527	-4.2993279302	1.71316825357826E-05	0.0001683459	Aqu2.1.35935_001	6.55e-70	sp|P02640|VILI_CHICK	9.13e-33	G.gallus_Villin-1
twi_ss.7771a	7968.5754511251	1.7667178298	0.2709289683	6.5209631911	6.9857328357108E-11	2.79607115139845E-09	Aqu2.1.44103_001	4.89e-18	sp|P53568|CEBPG_MOUSE	1.02e-14	M.musculus_CCAAT/enhancer-binding_protein_gamma
twi_ss.20296	6023.2871088658	-0.9678980129	0.1625960211	-5.9527779726	2.63628837615452E-09	0.000000073	Aqu2.1.35253_001	2.81e-109	sp|Q6NYB7|RAB1A_RAT	1.72e-103	R.norvegicus_Ras-related_protein_Rab-1A
c12408_g1	6236.7734897937	-1.3893546522	0.2721207096	-5.1056556999	3.29649427348787E-07	5.31514050440155E-06	None	None	None	None	None
twi_ss.26719	11655.7107786826	1.6783549728	0.277395571	6.0504029195	1.44484010236586E-09	4.24126523467313E-08	Aqu2.1.34124_001	3.97e-169	sp|Q5LWJ5|DNAJ_RUEPO	8.25e-10	R.pomeroyi_Chaperone_protein_DnaJ
twi_ss.173	5908.506322764	-0.9568826552	0.1448077566	-6.6079516592	3.89673876400018E-11	1.63757781614184E-09	Aqu2.1.27064_001	5.57e-07	sp|Q6DE75|S2538_XENLA	4.51e-79	X.laevis_Solute_carrier_family_25_member_38
twi_ss.6187	9657.9520872336	1.0474888939	0.2532360777	4.1364125658	3.52777685217613E-05	0.0003113632	Aqu2.1.23867_001	2.98e-138	sp|Q6GQ26|SRBP2_XENLA	3.24e-36	X.laevis_Sterol_regulatory_element-binding_protein_2
twi_ss.4313	8703.1923188898	2.2575152706	0.1923903878	11.7340335765	8.52949979739097E-32	3.4182279477892E-29	Aqu2.1.38530_001	1.12e-14	sp|Q6NW59|ATF4_DANRE	2.92e-11	D.rerio_Cyclic_AMP-dependent_transcription_factor_ATF-4
twi_ss.21407	6108.6528201126	-0.927875455	0.1520784553	-6.1012945808	1.0521279472114E-09	3.2147449719657E-08	Aqu2.1.42204_001	2.67e-52	sp|P51643|ARF1_XENLA	1.43e-50	X.laevis_ADP-ribosylation_factor_1
twi_ss.8570	7065.4123385961	-0.6326408888	0.1982003917	-3.191925522	0.0014132777	0.0070369409	Aqu2.1.37686_001	3.21e-107	sp|Q55E58|PATS1_DICDI	7.20e-06	D.discoideum_Probable_serine/threonine-protein_kinase_pats1
twi_ss.16407	9525.7290426276	1.1518543252	0.2110222653	5.4584492473	0.000000048	0.000000968	Aqu2.1.34933_001	6.67e-04	None	None	None
twi_ss.27345a	9579.6395292406	1.2442941085	0.2065862015	6.0231230331	1.71083290629278E-09	4.94853049422677E-08	Aqu2.1.37778_001	9.07e-95	sp|P56941|NPC1_PIG	4.12e-71	S.scrofa_Niemann-Pick_C1_protein
twi_ss.20763	5856.8562970183	3.9098470264	0.2866076886	13.6418078846	2.25890242470116E-42	1.68819377967126E-39	Aqu2.1.20356_001	2.26e-47	sp|P29176|FOSX_MSVFR	6.99e-07	F.murine_Transforming_protein_v-Fos/v-Fox
c29847_g1	6324.6291900721	-0.9131808716	0.1451032707	-6.293316939	3.10752934547596E-10	1.09464205682932E-08	None	None	None	None	None
twi_ss.12842	6752.5321418339	1.0430598132	0.2312710093	4.5101191723	6.47912173054567E-06	7.268181504789E-05	Aqu2.1.43290_001	1.48e-23	None	None	None
twi_ss.2550	8769.5401903067	0.9255436699	0.2409031874	3.8419735329	0.000122049	0.0008992536	Aqu2.1.41646_001	3.69e-141	sp|J3SDX8|LICH_CROAD	1.53e-124	C.adamanteus_Putative_lysosomal_acid_lipase/cholesteryl_ester_hydrolase
twi_ss.5620	5659.0862193603	-0.8899686627	0.1846437542	-4.8199229187	1.43613699093199E-06	1.93811908605424E-05	Aqu2.1.42693_001	1.59e-142	sp|H9BW96|RAB7_EPICO	7.38e-115	E.coioides_Ras-related_protein_rab7
twi_ss.30932	10743.719841168	1.1100190374	0.1859450106	5.969609153	2.378226111006E-09	6.67641709863329E-08	Aqu2.1.28762_001	0.0	sp|Q9JHU4|DYHC1_MOUSE	0.0	M.musculus_Cytoplasmic_dynein_1_heavy_chain_1
twi_ss.30378	9352.0865561766	1.2715550889	0.1998498818	6.3625511167	1.9842996833485E-10	7.22922988721381E-09	Aqu2.1.41164_001	1.12e-12	sp|D4ACX8|PCD16_RAT	6.29e-101	R.norvegicus_Protocadherin-16
twi_ss.5980	5884.9080957627	-0.720342849	0.1618329193	-4.4511515473	8.54110371938791E-06	9.24016432114689E-05	Aqu2.1.20506_001	2.25e-50	sp|P62870|ELOB_RAT	1.35e-37	R.norvegicus_Elongin-B
twi_ss.10274	6445.5422636585	-1.092626333	0.2363590484	-4.6227396007	0.000003787	4.54314556396298E-05	None	None	None	None	None
twi_ss.30578	6923.8755356311	-0.6653376837	0.1915166618	-3.4740459525	0.0005126732	0.0030130925	Aqu2.1.25926_001	1.97e-05	None	None	None
twi_ss.3211	5730.9406874916	-0.7119164103	0.1543378661	-4.6127138342	3.9744532035118E-06	4.7391798181763E-05	Aqu2.1.31194_001	4.12e-100	sp|Q8WQI5|RS8_SPOFR	2.59e-96	S.frugiperda_40S_ribosomal_protein_S8
twi_ss.32043	5834.0454276899	-0.8091981226	0.165808224	-4.8803256136	1.05910829191285E-06	1.49344530790282E-05	Aqu2.1.40738_001	4.72e-107	sp|Q5RBA4|MYL9_PONAB	1.16e-88	P.abelii_Myosin_regulatory_light_polypeptide_9
twi_ss.19686	5744.5183105266	-0.6487971519	0.2057486439	-3.1533483751	0.0016140905	0.0078440829	Aqu2.1.37081_001	4.79e-14	sp|O96081|CALMB_HALRO	1.25e-13	H.roretzi_Calmodulin-B
twi_ss.5842	3211.1634958492	1.9006026103	0.2333529342	8.1447555694	3.80048843669051E-16	4.39124284859198E-14	Aqu2.1.26914_001	1.54e-165	sp|Q502I6|NB5R4_DANRE	1.01e-87	D.rerio_Cytochrome_b5_reductase_4
twi_ss.30565a	5908.4558131334	-0.6933141654	0.1826992496	-3.7948386044	0.0001477395	0.0010605642	Aqu2.1.32274_001	4.60e-06	sp|Q9W7R4|TEN3_DANRE	1.04e-10	D.rerio_Teneurin-3
c28500_g1	9475.5551481998	0.932284635	0.1833229962	5.0854756609	3.66705858338035E-07	5.81430641901568E-06	None	None	None	None	None
twi_ss.5329	10667.5888388965	2.4582117157	0.317223804	7.7491401498	9.25168647392459E-15	8.47111372109148E-13	Aqu2.1.36410_001	3.13e-22	sp|Q5ZL67|NF2L1_CHICK	1.06e-08	G.gallus_Nuclear_factor_erythroid_2-related_factor_1
twi_ss.24123	6019.1008458253	0.7629202332	0.1785806552	4.2721325687	1.9361241043597E-05	0.000187064	Aqu2.1.34489_001	2.08e-108	sp|P21448|MDR1_CRIGR	1.52e-130	C.griseus_Multidrug_resistance_protein_1
twi_ss.12142	5565.391043995	1.2198242182	0.1645048252	7.415127286	1.21508051237202E-13	9.03209847529869E-12	Aqu2.1.37263_001	1.15e-13	None	None	None
twi_ss.17127a	5065.8661883242	-0.7633945826	0.1625899575	-4.695213617	2.66328255670099E-06	0.000033384	Aqu2.1.27559_001	3.44e-73	sp|Q8T5Z4|RS19_BRABE	3.09e-59	B.belcheri_40S_ribosomal_protein_S19
twi_ss.24734	9335.1047996953	3.9941992764	0.3024610668	13.2056641808	8.13787409809505E-40	5.0006332124561E-37	Aqu2.1.38443_001	1.48e-05	sp|Q6DHP9|RXRGB_DANRE	3.47e-20	D.rerio_Retinoic_acid_receptor_RXR-gamma-B
twi_ss.10128a	7139.9008377155	1.3776647203	0.2450436342	5.6221200145	1.88628141768744E-08	4.23743582594114E-07	Aqu2.1.18093_001	1.70e-66	sp|Q7Z4L5|TT21B_HUMAN	8.90e-94	H.sapiens_Tetratricopeptide_repeat_protein_21B
twi_ss.28732	6825.9581266736	0.6001619384	0.1648098952	3.6415406826	0.0002710113	0.0017724702	Aqu2.1.30394_001	2.23e-29	sp|Q6TGZ5|HPPD_DANRE	2.57e-149	D.rerio_4-hydroxyphenylpyruvate_dioxygenase
twi_ss.17903	5652.7318840137	-0.5084454562	0.1470368141	-3.4579466334	0.0005443092	0.003158761	Aqu2.1.43985_001	3.41e-43	sp|Q8S8T8|PCR10_ARATH	8.45e-11	A.thaliana_Protein_PLANT_CADMIUM_RESISTANCE_10
c27580_g1	6197.4300991836	-0.7367781937	0.1776480189	-4.147404504	3.36265653571658E-05	0.0002990807	None	None	None	None	None
twi_ss.29896	14853.4879121749	3.7826141502	0.1872581597	20.1999963895	9.79044306125529E-91	2.70725331529831E-87	Aqu2.1.41009_001	2.10e-65	sp|Q9WU63|HEBP2_MOUSE	1.71e-25	M.musculus_Heme-binding_protein_2
twi_ss.12144	4851.3513737024	0.5513332854	0.1768665702	3.1172272117	0.0018256081	0.0086947495	Aqu2.1.37262_001	1.42e-120	sp|Q2KJ44|PTPA_BOVIN	1.67e-123	B.taurus_Serine/threonine-protein_phosphatase_2A_activator
twi_ss.25926	5115.1218844435	-1.0490808576	0.3209993787	-3.2681709907	0.0010824495	0.0056592726	Aqu2.1.33352_001	1.55e-41	sp|A1T726|Y2161_MYCVP	2.88e-47	M.vanbaalenii_Uncharacterized_oxidoreductase_Mvan_2161
twi_ss.31184	5344.6884200392	-0.5876544475	0.167228061	-3.5140899435	0.0004412634	0.0026664805	Aqu2.1.43837_001	4.71e-90	sp|Q90YQ1|RS23_ICTPU	4.01e-88	I.punctatus_40S_ribosomal_protein_S23
twi_ss.26140b	5651.6858985297	-1.0849433136	0.1565769886	-6.929136414	4.23417364289406E-12	2.14046379475881E-10	Aqu2.1.28954_001	1.16e-04	sp|Q61549|AGRE1_MOUSE	7.29e-09	M.musculus_Adhesion_G_protein-coupled_receptor_E1
twi_ss.481	8372.6748899696	1.8062362358	0.1693252067	10.6672613655	1.44832293394262E-26	4.60333629533119E-24	Aqu2.1.42191_001	7.90e-09	sp|O57526|IF23B_XENLA	8.82e-04	X.laevis_Insulin-like_growth_factor_2_mRNA-binding_protein_3-B
twi_ss.13587	7444.0663378565	-2.1455439315	0.3926221596	-5.4646531757	4.63812729968131E-08	9.39586051947163E-07	Aqu2.1.20539_001	4.08e-131	sp|Q9DAJ2|TEKT1_MOUSE	2.40e-98	M.musculus_Tektin-1
g1154	10628.8113869592	1.6895380473	0.2669526034	6.3289813471	2.46784937473958E-10	8.85096898966263E-09	None	None	None	None	None
twi_ss.24730	2769.83319872	1.0023896268	0.2248728195	4.4575846431	8.28883117950097E-06	8.98425485607306E-05	Aqu2.1.38481_001	6.27e-149	sp|Q8QZX0|SBK1_MOUSE	2.93e-79	M.musculus_Serine/threonine-protein_kinase_SBK1
twi_ss.19261	6420.2175445255	1.2555495817	0.1962471407	6.3977980891	1.57633538911821E-10	5.8665984091382E-09	None	None	sp|Q9NS37|ZHANG_HUMAN	1.77e-15	H.sapiens_CREB/ATF_bZIP_transcription_factor
twi_ss.5201	4786.979361655	-0.8079378573	0.2249901215	-3.5909925821	0.000329421	0.0020820914	Aqu2.1.24787_001	1.54e-107	sp|A2ASS6|TITIN_MOUSE	0.001	M.musculus_Titin
twi_ss.6185b	5936.2418435056	0.9785027469	0.2937719692	3.3308240723	0.0008658931	0.0046762081	Aqu2.1.23867_001	4.82e-04	sp|A3KNA7|SRBP2_DANRE	4.26e-08	D.rerio_Sterol_regulatory_element-binding_protein_2
twi_ss.26446	6552.2425455509	1.0350727168	0.2796958183	3.7007085883	0.0002149983	0.0014525121	Aqu2.1.18822_001	1.21e-40	sp|P54846|NRL_MOUSE	3.79e-15	M.musculus_Neural_retina-specific_leucine_zipper_protein
c33034_g2	5413.0969596062	-0.654857397	0.1611406013	-4.0638882544	4.82619379585779E-05	0.0004058817	None	None	None	None	None
twi_ss.10131	6211.2264996179	1.1023759519	0.2284312345	4.8258547222	0.000001394	1.88775820223878E-05	Aqu2.1.18093_001	1.40e-23	sp|Q7Z4L5|TT21B_HUMAN	1.57e-18	H.sapiens_Tetratricopeptide_repeat_protein_21B
twi_ss.18303	7375.5416970442	0.590077661	0.1781735095	3.3118147731	0.000926929	0.0049558081	Aqu2.1.43410_001	0.0	sp|P23098|DYHC_TRIGR	0.0	T.gratilla_Dynein_beta_chain_ciliary
twi_ss.6809	4559.9483770405	-1.0900265424	0.171184067	-6.3675700742	1.9204631840327E-10	0.000000007	Aqu2.1.34924_001	6.14e-05	sp|P04572|SCP_PERVT	4.52e-09	P.vancaurica_Sarcoplasmic_calcium-binding_protein
twi_ss.25939	4494.9032236891	-1.0004543175	0.2543368981	-3.9335791428	8.36902655981818E-05	0.0006540993	Aqu2.1.33352_001	1.58e-45	sp|Q9JII6|AK1A1_MOUSE	1.46e-56	M.musculus_Alcohol_dehydrogenase_[NADP(+)]
twi_ss.30691	4557.7509608283	-1.1259888772	0.1775909662	-6.3403499702	2.29243816659061E-10	8.26473274870449E-09	Aqu2.1.44014_001	3.43e-76	sp|P23358|RL12_RAT	2.06e-68	R.norvegicus_60S_ribosomal_protein_L12
twi_ss.22436	6217.278130466	0.7041773718	0.1798843682	3.9146112526	0.00009055	0.000700749	Aqu2.1.37185_001	6.63e-82	sp|B7ZCC9|AGRG4_MOUSE	3.63e-37	M.musculus_Adhesion_G-protein_coupled_receptor_G4
twi_ss.3070	6731.0593482161	0.9828406661	0.1912290882	5.1395981403	2.7532666171342E-07	4.55888194592784E-06	Aqu2.1.33776_001	0.0	sp|Q9VZZ4|PXDN_DROME	8.26e-128	D.melanogaster_Peroxidasin
c33069_g2	6819.6101231316	1.5588344435	0.1981217922	7.8680614916	3.60178545322714E-15	3.58261048031068E-13	None	None	None	None	None
twi_ss.29897	14557.4703411576	5.0489833989	0.204718153	24.6630957006	2.66318028802281E-134	3.68211306622033E-130	Aqu2.1.41009_001	2.08e-70	sp|Q9WU63|HEBP2_MOUSE	2.15e-27	M.musculus_Heme-binding_protein_2
twi_ss.27055	5117.4637267056	-0.5959596642	0.1726524985	-3.4517870826	0.000556887	0.0032203599	Aqu2.1.43963_001	2.22e-64	sp|Q5ZMD6|H2AZ_CHICK	2.46e-60	G.gallus_Histone_H2A.Z
twi_ss.7771b	4193.6298210708	-0.728312429	0.1826348335	-3.9878067886	6.66869386118288E-05	0.0005357429	Aqu2.1.44104_001	1.35e-20	sp|Q05017|PLB1_RABIT	2.15e-11	O.cuniculus_Phospholipase_B1_membrane-associated
twi_ss.13431	5115.7681401673	-0.6247884238	0.1829021268	-3.415971344	0.0006355493	0.0035961143	Aqu2.1.28109_001	0.0	sp|P31319|KAPR_APLCA	0.0	A.californica_cAMP-dependent_protein_kinase_regulatory_subunit
twi_ss.19671	4242.1606115461	-0.9614995438	0.1584821419	-6.0669267356	1.30380995639071E-09	3.87511004337798E-08	Aqu2.1.37079_001	6.47e-67	sp|P68200|RS27A_ICTPU	3.96e-63	I.punctatus_Ubiquitin-40S_ribosomal_protein_S27a
twi_ss.8300	7332.5512509778	0.7094117252	0.2000745718	3.5457365672	0.0003915174	0.002413339	Aqu2.1.32603_001	3.86e-05	sp|P21187|PABP_DROME	5.22e-05	D.melanogaster_Polyadenylate-binding_protein
c26152_g1	6189.8706368106	0.8379115007	0.2401152104	3.4896227496	0.0004837029	0.0028776573	None	None	None	None	None
twi_ss.6974	5430.2751525593	0.6391392229	0.2043598192	3.1275190262	0.0017628841	0.0084484005	Aqu2.1.33571_001	1.35e-21	sp|Q17GM7|CISY1_AEDAE	0.0	A.aegypti_Probable_citrate_synthase_1_mitochondrial
twi_ss.24776	6370.5138764349	0.9358942286	0.2202551042	4.2491375267	2.14595146809254E-05	0.0002041275	Aqu2.1.32645_001	5.75e-24	None	None	None
twi_ss.30242a	4099.7116134904	-0.8471007196	0.1502117203	-5.6393783261	1.70665195878608E-08	3.87139786417989E-07	Aqu2.1.33927_001	7.42e-62	sp|Q20655|14332_CAEEL	1.97e-65	C.elegans_14-3-3-like_protein_2
twi_ss.21197a	3565.4249209974	-1.2467578281	0.1914610919	-6.511807781	7.42516991821326E-11	2.93735048037816E-09	Aqu2.1.35782_001	1.33e-81	sp|P62246|RS15A_RAT	2.93e-79	R.norvegicus_40S_ribosomal_protein_S15a
twi_ss.18732	4032.6281965729	-0.8530915513	0.1632667558	-5.2251393558	0.000000174	3.05530889251661E-06	Aqu2.1.16945_001	8.16e-35	sp|P80971|COX42_THUOB	1.50e-14	T.obesus_Cytochrome_c_oxidase_subunit_4_isoform_2_mitochondrial
twi_ss.10112	4135.5650998011	-0.987530525	0.1599608026	-6.1735782092	6.67615013659812E-10	2.13915299625969E-08	Aqu2.1.19270_001	4.63e-85	sp|P62832|RL23_RAT	1.22e-82	R.norvegicus_60S_ribosomal_protein_L23
twi_ss.386	4040.779892335	-1.0790476365	0.1787172977	-6.0377347364	1.56292710259619E-09	4.54926949905156E-08	Aqu2.1.15787_001	2.67e-55	sp|P84175|RS12_CHICK	2.44e-39	G.gallus_40S_ribosomal_protein_S12
twi_ss.4738	3951.9746152725	-0.6457940329	0.1513432044	-4.2670831202	1.98045384848824E-05	0.0001908136	Aqu2.1.35211_001	2.76e-65	sp|Q9BXW4|MLP3C_HUMAN	6.99e-46	H.sapiens_Microtubule-associated_proteins_1A/1B_light_chain_3C
twi_ss.5304a	3509.7600636462	-1.133617145	0.2614805123	-4.3353790885	1.4550913954784E-05	0.0001462602	Aqu2.1.37592_001	6.07e-16	sp|Q9JLH7|CK5P3_RAT	3.04e-08	R.norvegicus_CDK5_regulatory_subunit-associated_protein_3
twi_ss.13423	3980.6036713505	-0.5524475687	0.1726775489	-3.1993016587	0.0013776094	0.0068848103	Aqu2.1.43323_001	9.08e-63	sp|P25250|CYSP2_HORVU	5.17e-60	H.vulgare_Cysteine_proteinase_EP-B_2
twi_ss.24824	6339.8451238218	0.6931203235	0.1621852359	4.2736339078	1.9231269875281E-05	0.0001860032	Aqu2.1.40796_001	0.0	sp|Q6ZQ89|MARH6_MOUSE	2.61e-38	M.musculus_E3_ubiquitin-protein_ligase_MARCH6
twi_ss.15729	4290.827449597	1.2947268299	0.21558894	6.005534561	1.90702535350362E-09	5.47023496629482E-08	None	None	None	None	None
twi_ss.29906	12213.232506365	4.149757816	0.1972940595	21.0333642372	3.24782158909816E-98	1.28298232259632E-94	Aqu2.1.26623_001	6.55e-127	sp|Q9H777|RNZ1_HUMAN	1.88e-90	H.sapiens_Zinc_phosphodiesterase_ELAC_protein_1
twi_ss.1749	4103.4003041704	-0.623822835	0.1559561844	-3.9999877996	6.33457493228667E-05	0.0005124742	None	None	None	None	None
twi_ss.10995	6109.3789649703	0.5791998756	0.182148573	3.1798210986	0.00147366	0.00728395	Aqu2.1.34190_001	3.64e-134	sp|A2SWM2|SPNS2_DANRE	1.28e-04	D.rerio_Protein_spinster_homolog_2
twi_ss.2422	1771.2296943273	3.9070245819	0.1972436022	19.8081181742	2.53378553537956E-87	6.36947614766506E-84	None	None	None	None	None
twi_ss.9015	6156.4951727906	0.6161767799	0.1875285136	3.2857764837	0.0010170168	0.0053617822	Aqu2.1.37127_001	3.27e-158	sp|Q9D8N0|EF1G_MOUSE	4.61e-156	M.musculus_Elongation_factor_1-gamma
twi_ss.16639	5974.6829015747	0.5939717811	0.1860435127	3.1926497871	0.0014097381	0.0070250635	Aqu2.1.18919_001	0.001	sp|A7MBJ4|PTPRF_BOVIN	1.50e-11	B.taurus_Receptor-type_tyrosine-protein_phosphatase_F
twi_ss.24967	2959.1207737402	3.3181683701	0.2542442778	13.0511034451	6.26336062538186E-39	3.684988255597E-36	Aqu2.1.16774_001	7.46e-14	None	None	None
c24732_g1	5048.3963725712	2.0724722095	0.2299808396	9.0114994512	2.03258109118881E-19	3.46944026750327E-17	None	None	None	None	None
twi_ss.31663	5843.2061910408	0.8371204183	0.1800467507	4.649461403	0.000003328	4.06478235642103E-05	Aqu2.1.34267_001	1.73e-25	sp|Q14315|FLNC_HUMAN	7.00e-31	H.sapiens_Filamin-C
twi_ss.1343	5005.5883854217	-0.6833654655	0.21081036	-3.241612345	0.0011885558	0.0061145942	Aqu2.1.34860_001	2.30e-59	sp|Q6PHK6|PURB_DANRE	3.54e-32	D.rerio_Transcriptional_activator_protein_Pur-beta
twi_ss.5621	3648.8529169726	-1.1417196039	0.2202708109	-5.1832541914	0.000000218	3.71415493663993E-06	Aqu2.1.42694_001	5.92e-52	sp|Q96AH0|SOSB2_HUMAN	2.62e-35	H.sapiens_SOSS_complex_subunit_B2
twi_ss.21165	3978.3709244838	-0.7651425583	0.1657896664	-4.6151402253	3.9282999318216E-06	4.69021371825262E-05	Aqu2.1.30867_001	1.52e-122	sp|Q6RUV5|RAC1_RAT	6.65e-120	R.norvegicus_Ras-related_C3_botulinum_toxin_substrate_1
twi_ss.2409a	5306.8602940936	0.4572706236	0.1490697124	3.0674951757	0.0021586095	0.0099832528	Aqu2.1.17703_001	1.04e-155	sp|Q9NR71|ASAH2_HUMAN	1.94e-133	H.sapiens_Neutral_ceramidase
twi_ss.28509b	5872.1294957287	-1.2677795342	0.3042487793	-4.1669174052	3.08746299125193E-05	0.0002778214	Aqu2.1.15800_001	3.28e-147	sp|Q5AR52|ASQI_EMENI	3.61e-89	E.nidulans_Tyrosinase_family_protein_asqI
twi_ss.9080	4545.0855598325	-0.8350566254	0.1502695807	-5.557056999	2.74361187713609E-08	5.88111283926877E-07	Aqu2.1.23239_001	0.0	sp|P42207|SEPT1_DROME	8.66e-141	D.melanogaster_Septin-1
twi_ss.31353	6930.8721666692	2.1331835992	0.3274241885	6.5150458461	7.26674602972941E-11	2.88292770751905E-09	Aqu2.1.18291_001	4.85e-36	sp|Q8R420|ABCA3_MOUSE	1.91e-23	M.musculus_ATP-binding_cassette_sub-family_A_member_3
twi_ss.25372	4757.4624145057	-0.6144162755	0.158916851	-3.8662751727	0.0001105102	0.0008276894	Aqu2.1.41867_001	5.51e-04	sp|A1CGD1|ABFB_ASPCL	1.64e-04	A.clavatus_Probable_alpha-L-arabinofuranosidase_B
twi_ss.28174	7134.2094528973	1.7495468744	0.3185302917	5.4925604255	3.96147943256995E-08	8.19318094760092E-07	Aqu2.1.38630_001	6.00e-133	sp|Q92038|ACOD_CYPCA	1.98e-118	C.carpio_Acyl-CoA_desaturase
twi_ss.24624	3997.7073564295	-0.9322534733	0.1934655347	-4.8187056921	1.44492510665365E-06	1.94523218350472E-05	Aqu2.1.39671_001	1.02e-08	sp|Q9DAS9|GBG12_MOUSE	4.21e-12	M.musculus_Guanine_nucleotide-binding_protein_G(I)/G(S)/G(O)_subunit_gamma-12
twi_ss.26445	5731.5138456119	1.2019720125	0.2742246239	4.3831658711	1.16966986914349E-05	0.0001212283	Aqu2.1.18822_001	9.24e-42	sp|P54846|NRL_MOUSE	1.27e-15	M.musculus_Neural_retina-specific_leucine_zipper_protein
twi_ss.4286	4232.0103982847	-0.8032379387	0.2302380719	-3.4887276994	0.0004853253	0.0028848268	Aqu2.1.24803_001	0.0	sp|P23381|SYWC_HUMAN	0.0	H.sapiens_Tryptophan--tRNA_ligase_cytoplasmic
twi_ss.23398b	4522.4323334132	0.8174028159	0.1936522521	4.2209827513	0.000024324	0.0002272318	Aqu2.1.43674_001	2.09e-36	sp|Q6SA80|RND3_RAT	8.96e-24	R.norvegicus_Rho-related_GTP-binding_protein_RhoE
twi_ss.31415	3589.5941947848	-1.2542896149	0.1611556831	-7.7830926656	7.07727548814049E-15	6.5809618957334E-13	Aqu2.1.40376_001	5.26e-145	sp|Q9W2N0|CAPZA_DROME	9.23e-116	D.melanogaster_F-actin-capping_protein_subunit_alpha
twi_ss.14445	6862.6224254876	1.1223737808	0.1915432475	5.859636376	4.63881796455416E-09	1.21470259806678E-07	Aqu2.1.25743_001	1.06e-09	sp|P57682|KLF3_HUMAN	2.40e-48	H.sapiens_Krueppel-like_factor_3
twi_ss.16175b	4611.1215507678	3.4393866765	0.1799461305	19.1134239259	1.9522925765145E-81	4.49873286048158E-78	Aqu2.1.31250_001	3.60e-92	sp|P27577|ETS1_MOUSE	4.15e-56	M.musculus_Protein_C-ets-1
twi_ss.3173	6547.4478973979	1.1459059131	0.2261969649	5.0659650248	4.06336523437963E-07	0.000006366	Aqu2.1.38625_001	1.99e-05	sp|A2VE29|ITIH5_BOVIN	8.40e-09	B.taurus_Inter-alpha-trypsin_inhibitor_heavy_chain_H5
twi_ss.26236a	3173.0807816827	1.347275811	0.1969782817	6.8397175525	7.93494712896305E-12	3.82259857160429E-10	Aqu2.1.41091_001	4.03e-13	sp|Q5RF72|MINY4_PONAB	1.34e-10	P.abelii_Probable_ubiquitin_carboxyl-terminal_hydrolase_MINDY-4
twi_ss.946	4580.512218695	-0.5943707143	0.1709156452	-3.4775676241	0.0005059854	0.0029819924	Aqu2.1.40987_001	7.85e-25	sp|P97479|MYO7A_MOUSE	2.16e-23	M.musculus_Unconventional_myosin-VIIa
twi_ss.26691	5768.4046670798	0.5821160926	0.1678544584	3.4679811201	0.0005243841	0.0030662444	Aqu2.1.32274_001	3.53e-18	sp|O75445|USH2A_HUMAN	1.78e-06	H.sapiens_Usherin
twi_ss.4859	6086.1799459448	0.7975763271	0.2256227635	3.534999371	0.0004077761	0.002495756	Aqu2.1.35048_001	0.0	sp|Q13423|NNTM_HUMAN	0.0	H.sapiens_NAD(P)_transhydrogenase_mitochondrial
twi_ss.18990a	3304.4711693371	-1.4267065475	0.1887073083	-7.5604202104	4.01769278677789E-14	3.30646550416614E-12	Aqu2.1.43787_001	2.41e-34	sp|Q9D6P8|CALL3_MOUSE	1.41e-07	M.musculus_Calmodulin-like_protein_3
c22076_g1	5860.1455245802	0.5645697379	0.1796717916	3.1422280191	0.0016766741	0.0081026549	None	None	None	None	None
twi_ss.10725	4076.6514267648	-1.0991657243	0.1825019995	-6.0227598994	1.71467715621883E-09	4.95446736925423E-08	Aqu2.1.38554_001	0.0	sp|Q9UHD8|SEPT9_HUMAN	2.56e-136	H.sapiens_Septin-9
c31023_g1	7663.5528619285	1.8782259543	0.145107214	12.9437117753	2.55004916554708E-38	1.46904082345224E-35	None	None	None	None	None
twi_ss.12023	4174.5180887429	0.5758641116	0.1851797939	3.1097567366	0.0018724148	0.0088779175	Aqu2.1.23387_001	2.45e-108	sp|O46427|CATH_PIG	9.76e-107	S.scrofa_Pro-cathepsin_H
twi_ss.23554b	6357.6710748569	0.9727091895	0.1686601983	5.7672717042	8.0565110105181E-09	1.97849593661498E-07	Aqu2.1.38404_001	7.23e-04	sp|Q8WXG9|GPR98_HUMAN	7.45e-04	H.sapiens_G-protein_coupled_receptor_98
twi_ss.1615b	5174.1387858628	1.0352003327	0.2675405239	3.8693216174	0.0001091386	0.0008191912	Aqu2.1.37524_001	2.92e-50	sp|Q6GL69|MK67I_XENTR	1.11e-43	X.tropicalis_MKI67_FHA_domain-interacting_nucleolar_phosphoprotein-like
twi_ss.24525	2868.6765667373	-1.6751368889	0.335740275	-4.9893832031	6.05723837971037E-07	0.000009044	None	None	None	None	None
twi_ss.31361	5018.0982675789	0.8557734858	0.1746443439	4.9000927645	9.57914158011222E-07	1.37031775982029E-05	Aqu2.1.43909_001	8.66e-25	sp|Q84M24|AB1A_ARATH	1.04e-21	A.thaliana_ABC_transporter_A_family_member_1
twi_ss.2284a	3773.895784939	-0.7506381089	0.1791225609	-4.1906396678	2.78169121272457E-05	0.0002546998	Aqu2.1.37897_001	1.68e-59	sp|P62864|RS30_RAT	1.77e-21	R.norvegicus_40S_ribosomal_protein_S30
twi_ss.29903	11187.5940146143	4.5174695785	0.2109923222	21.4105875126	1.06462115424947E-101	4.90648402621774E-98	Aqu2.1.41008_001	4.10e-71	sp|Q9WU63|HEBP2_MOUSE	1.54e-26	M.musculus_Heme-binding_protein_2
twi_ss.12107	4503.6797147532	0.6274118204	0.1436178279	4.3686207315	1.25033689412099E-05	0.0001283382	Aqu2.1.31786_001	0.0	sp|P00520|ABL1_MOUSE	0.0	M.musculus_Tyrosine-protein_kinase_ABL1
twi_ss.24722	3985.5004686044	0.7138278329	0.182650878	3.9081544024	9.30038648552096E-05	0.000716962	Aqu2.1.38481_001	5.32e-155	sp|Q90ZY4|SBK1_DANRE	4.60e-82	D.rerio_Serine/threonine-protein_kinase_SBK1
twi_ss.2178	5296.0580787105	0.8317461684	0.1730361091	4.8067780351	1.53382120708178E-06	2.04795866819051E-05	Aqu2.1.35959_001	0.0	sp|O13395|CHS6_USTMA	5.87e-19	U.maydis_Chitin_synthase_6
twi_ss.29873	6574.5804434389	1.3475679711	0.1612871178	8.3550874341	6.53842644446502E-17	8.29360403863976E-15	Aqu2.1.42275_001	6.20e-04	sp|Q9ERU9|RBP2_MOUSE	9.13e-05	M.musculus_E3_SUMO-protein_ligase_RanBP2
twi_ss.29566	3986.5485612435	-1.1238535732	0.3523982644	-3.1891575153	0.0014268811	0.0070913219	Aqu2.1.36234_001	1.96e-20	sp|P70191|TRAF5_MOUSE	9.00e-74	M.musculus_TNF_receptor-associated_factor_5
twi_ss.24844	3570.9868370545	-0.5743061332	0.1763455084	-3.2567097314	0.0011271163	0.0058606656	Aqu2.1.40908_001	8.24e-49	sp|Q63507|RL14_RAT	6.04e-47	R.norvegicus_60S_ribosomal_protein_L14
twi_ss.11063	3351.8759089138	-0.8926951329	0.1634602713	-5.4612360901	4.72830745736823E-08	9.55055937261843E-07	Aqu2.1.34449_001	1.70e-58	sp|Q5RBR9|RL31_PONAB	4.90e-54	P.abelii_60S_ribosomal_protein_L31
twi_ss.1616	5109.5754632836	1.1617689707	0.2921206703	3.977017338	6.97850786576296E-05	0.0005575548	Aqu2.1.37524_001	2.49e-51	sp|A5D7E9|NF2L1_BOVIN	2.68e-18	B.taurus_Nuclear_factor_erythroid_2-related_factor_1
c9226_g1	12275.0443211694	6.5502972548	0.3002204645	21.8182903243	1.55567369500582E-105	1.07543722535752E-101	None	None	None	None	None
twi_ss.18534	5293.5574345157	0.7122828702	0.1714047447	4.1555609876	0.000032449	0.000289465	Aqu2.1.37810_001	4.68e-49	sp|Q9DCJ5|NDUA8_MOUSE	1.32e-37	M.musculus_NADH_dehydrogenase_[ubiquinone]_1_alpha_subcomplex_subunit_8
twi_ss.31618	3160.3268719573	-0.7710531896	0.240512365	-3.2058775423	0.0013465128	0.0067550384	Aqu2.1.28945_001	1.27e-32	sp|Q54SZ8|NPC22_DICDI	9.01e-16	D.discoideum_Putative_phosphatidylglycerol/phosphatidylinositol_transfer_protein_2
twi_ss.24880	3792.0224204565	-0.5866373916	0.1569551884	-3.7376106996	0.0001857773	0.0012874972	Aqu2.1.09762_001	3.59e-27	sp|P02401|RLA2_RAT	1.29e-24	R.norvegicus_60S_acidic_ribosomal_protein_P2
twi_ss.15362	3658.3354067456	-1.3129411869	0.2860989951	-4.58911499	4.4512918519825E-06	5.2288497149966E-05	Aqu2.1.31381_001	1.15e-52	sp|Q9JHF7|HPGDS_MOUSE	5.53e-34	M.musculus_Hematopoietic_prostaglandin_D_synthase
c33217_g1	4639.7479733921	0.9188713474	0.2819340536	3.2591711988	0.0011173822	0.005820997	None	None	None	None	None
twi_ss.1119	4878.4210881612	0.631683853	0.1563195122	4.0409789152	5.32285445432825E-05	0.0004412691	Aqu2.1.19142_001	0.0	sp|Q66HG5|TM9S2_RAT	0.0	R.norvegicus_Transmembrane_9_superfamily_member_2
twi_ss.4596	3721.9887522803	-1.002158741	0.1988716018	-5.0392249666	4.67420800797594E-07	7.20463767204853E-06	Aqu2.1.38654_001	2.16e-53	sp|A1YER2|HTAI2_GORGO	8.16e-19	G.gorilla_Oxidoreductase_HTATIP2
twi_ss.13816	5066.5765185327	0.5438627967	0.1591035381	3.4182947992	0.0006301481	0.0035684735	Aqu2.1.38186_001	3.18e-127	sp|Q98930|SORL_CHICK	3.15e-68	G.gallus_Sortilin-related_receptor_
twi_ss.23102	3987.2814003002	-0.5716626356	0.1649921699	-3.4647864568	0.0005306527	0.0030950448	Aqu2.1.28723_001	1.22e-20	sp|P23468|PTPRD_HUMAN	4.20e-25	H.sapiens_Receptor-type_tyrosine-protein_phosphatase_delta
twi_ss.1487	5171.1614269186	1.0210241889	0.2348592742	4.3473871429	1.37768918918138E-05	0.0001393921	Aqu2.1.21215_001	5.12e-20	sp|P25440|BRD2_HUMAN	2.87e-26	H.sapiens_Bromodomain-containing_protein_2
twi_ss.10775	3212.8911867263	-1.1032106657	0.2962228751	-3.7242588552	0.0001958899	0.0013443086	Aqu2.1.16118_001	7.57e-64	None	None	None
twi_ss.2053	3636.2921922315	-0.9581455394	0.2293870402	-4.1769820064	2.95402383485639E-05	0.0002677308	Aqu2.1.41957_001	4.93e-140	sp|Q9HAT2|SIAE_HUMAN	7.36e-117	H.sapiens_Sialate_O-acetylesterase
twi_ss.12180	6075.9537476608	1.4909060545	0.2085658338	7.1483714624	8.7813421196777E-13	5.21661458644444E-11	Aqu2.1.37297_001	1.81e-72	sp|Q07008|NOTC1_RAT	4.63e-04	R.norvegicus_Neurogenic_locus_notch_homolog_protein_1
twi_ss.24362	227.3788946327	7.102022036	0.3949907063	17.9802256659	2.78357372784716E-72	5.13142538149531E-69	None	None	None	None	None
twi_ss.28839	3682.9411358446	-0.7862998541	0.2397918542	-3.2790932642	0.0010414121	0.00546954	Aqu2.1.35956_001	0.0	sp|Q8BFR4|GNS_MOUSE	1.68e-99	M.musculus_N-acetylglucosamine-6-sulfatase
twi_ss.21375a	6310.6086547582	1.4951527463	0.2744043807	5.448720398	5.07334957073492E-08	1.01511043654097E-06	Aqu2.1.25743_001	3.34e-47	sp|Q13887|KLF5_HUMAN	7.96e-45	H.sapiens_Krueppel-like_factor_5
twi_ss.31045	3588.6127896135	-0.9350370008	0.2980995182	-3.136660557	0.0017088384	0.0082264625	Aqu2.1.33656_001	1.34e-88	sp|Q8VCI0|PLBL1_MOUSE	2.08e-153	M.musculus_Phospholipase_B-like_1
twi_ss.24619	3357.4587168429	-0.6866318021	0.1519791353	-4.5179346532	6.24457483832563E-06	7.02787885345464E-05	Aqu2.1.39703_001	5.42e-08	sp|P26990|ARF6_CHICK	5.48e-06	G.gallus_ADP-ribosylation_factor_6
twi_ss.13782	2702.200615092	1.2600910955	0.1816302717	6.9376711461	3.98616276571883E-12	2.03367846490142E-10	Aqu2.1.33046_001	2.09e-138	sp|Q9W1K5|SESN_DROME	5.84e-24	D.melanogaster_Sestrin_homolog
twi_ss.23181	3726.0163767572	-0.5043131055	0.1616566128	-3.119656516	0.0018106204	0.0086322888	None	None	None	None	None
twi_ss.31159	5038.5852978464	0.6754388776	0.218651861	3.0891064658	0.0020075948	0.0094171352	Aqu2.1.43636_001	0.0	sp|Q91YQ5|RPN1_MOUSE	2.56e-176	M.musculus_Dolichyl-diphosphooligosaccharide--protein_glycosyltransferase_subunit_1
twi_ss.26478	3224.6986713352	-0.6568692234	0.1640719083	-4.0035447283	6.24003967467262E-05	0.0005057139	Aqu2.1.18819_001	1.12e-109	sp|Q8NBX0|SCPDL_HUMAN	3.42e-72	H.sapiens_Saccharopine_dehydrogenase-like_oxidoreductase
twi_ss.25539	3347.0502425445	-0.7798159374	0.1887779296	-4.1308639145	3.61402487135481E-05	0.000317254	Aqu2.1.42762_001	1.64e-71	sp|Q640R7|RAP1B_XENTR	3.01e-97	X.tropicalis_Ras-related_protein_Rap-1b
twi_ss.13027	3034.7052200891	-1.0327021568	0.1855461694	-5.5657422626	2.61038836252492E-08	5.62606851134366E-07	Aqu2.1.24883_001	6.26e-24	sp|Q15643|TRIPB_HUMAN	9.78e-21	H.sapiens_Thyroid_receptor-interacting_protein_11
twi_ss.459b	3314.6757245076	-1.1813741908	0.2112497026	-5.5923117336	2.24066056774407E-08	4.92517853889181E-07	Aqu2.1.38597_001	0.0	None	None	None
twi_ss.16555	5370.5734725098	1.1498883376	0.1587416231	7.2437733422	4.3637045447797E-13	2.78030318138821E-11	Aqu2.1.42197_001	2.23e-23	None	None	None
twi_ss.12025	3341.4864815468	0.6628940043	0.1600427831	4.1419799851	0.000034432	0.0003050729	Aqu2.1.44330_001	1.38e-95	sp|Q9GKI7|C43BP_BOVIN	4.41e-53	B.taurus_Collagen_type_IV_alpha-3-binding_protein
twi_ss.2698b	3873.1289016692	-0.5057859267	0.1467762978	-3.4459646029	0.0005690249	0.0032787406	Aqu2.1.36287_001	0.0	sp|Q5R5P0|WASC5_PONAB	0.0	P.abelii_WASH_complex_subunit_5
twi_ss.27371	6931.8761386753	1.6036335977	0.2763414384	5.803087683	6.51047230164419E-09	1.64109006458583E-07	Aqu2.1.38632_001	0.0	sp|P54939|TLN1_CHICK	0.0	G.gallus_Talin-1
twi_ss.11610	5226.3102583883	0.8695573236	0.1723708534	5.0446888577	4.5425995730265E-07	7.01742812253233E-06	Aqu2.1.22251_001	1.05e-44	sp|Q01804|OTUD4_HUMAN	3.36e-36	H.sapiens_OTU_domain-containing_protein_4
twi_ss.5138	6769.4024055341	2.0445339265	0.3667751559	5.5743522798	2.48452521959212E-08	5.37154740986405E-07	Aqu2.1.36578_001	0.0	sp|Q00610|CLH1_HUMAN	0.0	H.sapiens_Clathrin_heavy_chain_1
twi_ss.27090	3224.841849972	-1.129153851	0.1928407475	-5.8553696011	4.75950339066607E-09	1.24394884460017E-07	Aqu2.1.31578_001	1.45e-154	sp|P50578|AK1A1_PIG	1.63e-90	S.scrofa_Alcohol_dehydrogenase_[NADP(+)]
twi_ss.1990	3757.6230703743	-0.7146361649	0.1988675649	-3.5935280101	0.0003262306	0.0020666501	Aqu2.1.43452_001	1.20e-05	sp|Q7T163|KDIS_DANRE	6.04e-04	D.rerio_Kinase_D-interacting_substrate_of_220_kDa
twi_ss.13485	3167.271271162	-0.9417632836	0.2038639102	-4.6195684307	3.84539042632687E-06	4.60314874756669E-05	Aqu2.1.18867_001	1.98e-26	sp|Q28IL6|RL22_XENTR	9.90e-20	X.tropicalis_60S_ribosomal_protein_L22
twi_ss.14406	3176.9087730702	-0.7604381703	0.163034692	-4.6642721301	3.09711308022821E-06	3.81306192762558E-05	Aqu2.1.40636_001	0.0	sp|G5EFZ1|GPMI_CAEEL	0.0	C.elegans_23-bisphosphoglycerate-independent_phosphoglycerate_mutase
twi_ss.30226	4267.4266799823	0.6522130704	0.1659334377	3.9305704702	8.4744549945062E-05	0.0006615913	Aqu2.1.33925_001	1.27e-17	sp|Q7ZYS1|RL19_XENLA	1.38e-15	X.laevis_60S_ribosomal_protein_L19
twi_ss.6692	3286.237400754	-0.8243825257	0.184191904	-4.4756718822	7.61713900776321E-06	8.34836019986794E-05	Aqu2.1.34428_001	6.20e-126	sp|Q2TA14|PCP_BOVIN	8.36e-148	B.taurus_Lysosomal_Pro-X_carboxypeptidase
twi_ss.28055	3395.2326317695	-0.4610782305	0.1490594931	-3.0932496883	0.0019797749	0.0093071634	Aqu2.1.28331_001	7.48e-05	None	None	None
twi_ss.19006	3346.7634080489	-1.1908847823	0.3269754853	-3.6421225317	0.0002703993	0.0017697234	None	None	None	None	None
twi_ss.6317	5105.5418716244	1.3143847824	0.1671225897	7.8647942507	3.69704585994372E-15	3.6510968613987E-13	Aqu2.1.40227_001	1.76e-153	sp|P25054|APC_HUMAN	1.03e-72	H.sapiens_Adenomatous_polyposis_coli_protein
twi_ss.28981	2810.5536709125	-0.8036087345	0.2070478311	-3.8812709613	0.000103912	0.0007876574	Aqu2.1.36179_001	0.0	sp|C3YWU0|FUCO_BRAFL	0.0	B.floridae_Alpha-L-fucosidase
twi_ss.5805a	1831.3806541664	2.9784915722	0.6672671706	4.4637166394	0.000008055	8.76572486542177E-05	None	None	None	None	None
twi_ss.4165	2285.7953210506	-1.4253792135	0.185004995	-7.7045444829	1.31310833992422E-14	1.17889843557093E-12	Aqu2.1.22593_001	2.82e-90	sp|Q5R6Q2|STX6_PONAB	2.21e-49	P.abelii_Syntaxin-6
twi_ss.3777	4210.111938419	0.5217396501	0.1496961727	3.485323912	0.0004915416	0.0029136354	Aqu2.1.26815_001	1.93e-107	sp|Q9VXV9|WCSD_DROME	2.32e-17	D.melanogaster_WSCD_family_member_CG9164
twi_ss.20762b	1966.1222532617	3.0999104285	0.3209429226	9.6587592681	4.51296442001765E-22	1.02288927985515E-19	Aqu2.1.20356_001	1.45e-25	sp|G5ECG2|FOS1_CAEEL	4.65e-05	C.elegans_Transcription_factor_fos-1
twi_ss.77	4616.5630939261	1.492170083	0.1973238918	7.5620345279	3.96813008255551E-14	3.27820585955422E-12	Aqu2.1.38536_001	1.48e-55	sp|O70239|AXIN1_RAT	1.94e-09	R.norvegicus_Axin-1
twi_ss.14327	6009.1887561256	1.7201204476	0.1866046955	9.2179912365	3.02717897757441E-20	5.73339404711559E-18	Aqu2.1.43583_001	0.0	sp|P24928|RPB1_HUMAN	0.0	H.sapiens_DNA-directed_RNA_polymerase_II_subunit_RPB1
twi_ss.25792	4658.9078098837	0.896159304	0.2685843214	3.3366031919	0.0008480894	0.0045911056	Aqu2.1.40834_001	3.08e-05	None	None	None
twi_ss.16751b	6779.7680416867	3.7076466315	0.1713775235	21.6343809647	8.52863606076072E-104	4.71667688704311E-100	Aqu2.1.32109_001	0.0	sp|Q49AN0|CRY2_HUMAN	2.03e-125	H.sapiens_Cryptochrome-2
twi_ss.25953	4065.3289450404	-1.5025292803	0.301444737	-4.9844269813	6.21457085599566E-07	9.25392101830868E-06	Aqu2.1.37439_001	7.26e-57	sp|Q9EPW2|KLF15_MOUSE	4.52e-39	M.musculus_Krueppel-like_factor_15
c33797_g2	4184.0722023072	0.4687056906	0.1491073854	3.1434102974	0.0016699159	0.0080777412	None	None	None	None	None
twi_ss.1556	3213.7137558505	-0.5764287808	0.1658694836	-3.4751948846	0.0005104823	0.0030020965	Aqu2.1.37414_001	7.60e-35	sp|B1MTV8|UBL4A_PLEMO	2.02e-12	P.moloch_Ubiquitin-like_protein_4A
twi_ss.25884	3826.2045749747	-0.4710443708	0.1518991193	-3.1010342442	0.0019284599	0.0091046222	Aqu2.1.36624_001	2.14e-65	sp|Q5RBP9|MPEG1_PONAB	3.40e-40	P.abelii_Macrophage-expressed_gene_1_protein
twi_ss.6818	5226.0535714778	0.8416952012	0.2483102816	3.3896913001	0.0006997137	0.0039001175	Aqu2.1.16323_001	2.17e-46	sp|O88818|PLST_CRIGR	2.27e-08	C.griseus_Plastin-3
twi_ss.29632	2713.1267472316	-1.2366242759	0.1717200976	-7.201395137	5.95995540850172E-13	3.67867604812254E-11	Aqu2.1.26973_001	4.03e-140	sp|Q5R8Z8|RAB14_PONAB	2.20e-134	P.abelii_Ras-related_protein_Rab-14
twi_ss.925	1607.1635631335	-0.9508912824	0.2928620479	-3.2468914609	0.0011667288	0.0060191014	Aqu2.1.17399_001	1.21e-08	sp|Q5PQM9|KMCP1_RAT	8.41e-04	R.norvegicus_Kidney_mitochondrial_carrier_protein_1
twi_ss.20204	2126.9175371092	1.3832678515	0.3049645173	4.5358321145	5.7376809754258E-06	6.54261254979276E-05	Aqu2.1.27341_001	1.10e-58	sp|P53348|BTG1_BOVIN	3.10e-29	B.taurus_Protein_BTG1
twi_ss.19969	5965.0416387171	1.7130016246	0.1660479791	10.3163051659	5.94677527275087E-25	1.73094978781165E-22	Aqu2.1.37828_001	2.90e-115	sp|Q6UVK1|CSPG4_HUMAN	1.45e-09	H.sapiens_Chondroitin_sulfate_proteoglycan_4
twi_ss.21159	4686.7087321655	1.1189092145	0.1844019728	6.0677724725	1.2969646519303E-09	3.86878819365444E-08	Aqu2.1.32857_001	6.79e-31	sp|Q9Y4K4|M4K5_HUMAN	6.49e-81	H.sapiens_Mitogen-activated_protein_kinase_kinase_kinase_kinase_5
twi_ss.28186a	3149.3423119433	-1.3242145296	0.2466099888	-5.3696710984	7.8880368472522E-08	0.000001495	None	None	None	None	None
twi_ss.25300	2627.2244762602	-1.8465673988	0.3086703942	-5.9823275367	2.19971370897336E-09	6.22584273086298E-08	None	None	None	None	None
twi_ss.4288	5017.7575138252	1.160806799	0.1854136324	6.2606335041	3.8341666472515E-10	1.3121581204183E-08	Aqu2.1.43299_001	3.85e-05	sp|Q8VHK2|CSKI1_RAT	8.44e-06	R.norvegicus_Caskin-1
c30552_g1	2143.7223503001	-1.2171868157	0.225350512	-5.4013048611	6.61578810007649E-08	1.27840511910073E-06	None	None	None	None	None
twi_ss.2662	4683.1651279991	0.8197307219	0.1606632314	5.1021675267	3.35785305414434E-07	5.40147484893539E-06	Aqu2.1.22712_001	9.92e-133	sp|Q9CPX6|ATG3_MOUSE	6.80e-112	M.musculus_Ubiquitin-like-conjugating_enzyme_ATG3
twi_ss.25168	4177.5843111648	0.7038308319	0.1762179118	3.9940935901	6.49422096362556E-05	0.0005241908	Aqu2.1.42701_001	2.34e-23	sp|Q80SY5|PR38B_MOUSE	4.61e-26	M.musculus_Pre-mRNA-splicing_factor_38B
twi_ss.277	1117.5055704161	1.2457828057	0.1767005562	7.0502483566	1.78598729355037E-12	9.83787263770016E-11	Aqu2.1.33582_001	2.90e-15	sp|Q91828|AR11_XENLA	6.45e-08	X.laevis_Apoptosis_regulator_R11
twi_ss.11893a	3238.7677665089	-0.7258968109	0.168858813	-4.298838765	1.71695315765456E-05	0.0001686579	Aqu2.1.43341_001	2.16e-104	sp|Q90YV7|RL11_ICTPU	1.06e-103	I.punctatus_60S_ribosomal_protein_L11
twi_ss.30872	4153.3900785813	0.6091894532	0.1638214895	3.718617473	0.0002003161	0.001368638	None	None	None	None	None
twi_ss.1443	2828.6089787215	-1.4336211345	0.2199620497	-6.5175839933	7.14488148793971E-11	2.84683375943096E-09	Aqu2.1.44118_001	3.55e-55	sp|Q7T3M9|RL15_SINKN	1.57e-41	S.knerii_60S_ribosomal_protein_L15
twi_ss.27339	1392.8785070026	0.9984221811	0.2191681405	4.5555078345	5.22591676849969E-06	6.0387400953846E-05	Aqu2.1.37717_001	1.36e-102	sp|Q923M0|PP16A_MOUSE	3.66e-19	M.musculus_Protein_phosphatase_1_regulatory_subunit_16A
twi_ss.6867	4525.1386061393	1.0603679464	0.1703407868	6.2249797376	4.81618250031328E-10	1.6103637061507E-08	Aqu2.1.41209_001	0.0	sp|Q92793|CBP_HUMAN	1.34e-04	H.sapiens_CREB-binding_protein
c32577_g1	2777.7743179179	-1.4165570451	0.200723053	-7.0572713199	1.69803880513215E-12	9.42854799990244E-11	None	None	None	None	None
c34373_g1	4727.2261480389	0.6260617192	0.1615635161	3.8750191515	0.0001066163	0.000803969	None	None	None	None	None
twi_ss.24651	3698.5630124762	0.5496195917	0.1502976671	3.6568737383	0.0002553101	0.0016853267	Aqu2.1.38660_001	1.15e-79	sp|P23508|CRCM_HUMAN	3.65e-22	H.sapiens_Colorectal_mutant_cancer_protein
twi_ss.12874	3429.9737659634	-0.668436758	0.1630514995	-4.0995437652	4.13965386027518E-05	0.0003560489	Aqu2.1.39242_001	2.57e-75	None	None	None
twi_ss.31067	4122.1348316206	0.990893135	0.1871079143	5.295837638	1.18472069641829E-07	2.16379766825354E-06	Aqu2.1.28816_001	7.11e-41	sp|P62752|RL23A_RAT	9.53e-43	R.norvegicus_60S_ribosomal_protein_L23a
twi_ss.24233	2744.8741986258	-1.0843419155	0.1773910736	-6.1127197292	0.000000001	3.02281128758478E-08	Aqu2.1.39919_001	2.14e-30	sp|Q9H299|SH3L3_HUMAN	5.61e-28	H.sapiens_SH3_domain-binding_glutamic_acid-rich-like_protein_3
twi_ss.20153	2954.0311967941	-1.0770520431	0.2367906187	-4.5485418679	5.40188972669296E-06	6.21352141108626E-05	None	None	None	None	None
twi_ss.6603b	1754.0493885411	0.9551063103	0.2669277182	3.5781458625	0.0003460403	0.0021712519	Aqu2.1.42137_001	1.94e-51	sp|P31325|PHKG2_RAT	2.95e-13	R.norvegicus_Phosphorylase_b_kinase_gamma_catalytic_chain_liver/testis_isoform
c33236_g1	4431.4863973944	0.7040014393	0.1639078104	4.2951061188	0.000017461	0.0001710582	None	None	None	None	None
twi_ss.20650	2869.9469608783	-0.8028163336	0.181536734	-4.4223354471	0.000009764	0.0001037239	Aqu2.1.21794_001	5.26e-59	sp|Q9M345|LRK42_ARATH	4.63e-36	A.thaliana_L-type_lectin-domain_containing_receptor_kinase_IV.2
twi_ss.1552	4127.9257879574	0.572646627	0.1854133908	3.0884858125	0.002011793	0.0094320278	Aqu2.1.37427_001	3.49e-11	sp|Q9BYP7|WNK3_HUMAN	2.61e-04	H.sapiens_Serine/threonine-protein_kinase_WNK3
twi_ss.31312	4440.4337897287	0.7270629418	0.164539023	4.4187872786	9.92562810774221E-06	0.0001051584	Aqu2.1.31180_001	2.17e-05	sp|Q9BTT6|LRRC1_HUMAN	2.06e-111	H.sapiens_Leucine-rich_repeat-containing_protein_1
twi_ss.31163	4518.6279663506	0.7905403566	0.1671749008	4.7288220471	2.2582620291948E-06	2.88564979811898E-05	Aqu2.1.43806_001	1.33e-73	sp|Q8IPH9|SLOB_DROME	3.06e-36	D.melanogaster_Slowpoke-binding_protein
twi_ss.17756	4423.6339929695	0.7321836049	0.1975455252	3.7064044063	0.0002102225	0.0014268901	Aqu2.1.07244_001	3.54e-05	sp|P47953|LEG3_CRILO	7.98e-06	C.longicaudatus_Galectin-3
twi_ss.6810b	2572.2972874712	-0.8850523865	0.1780583251	-4.9705757138	6.67543867045576E-07	9.83951120018351E-06	Aqu2.1.34924_001	2.78e-05	sp|P04572|SCP_PERVT	1.33e-09	P.vancaurica_Sarcoplasmic_calcium-binding_protein
twi_ss.24959	176.8017321729	3.6653738124	0.6453620763	5.6795618259	1.35040232570934E-08	3.16720314762634E-07	None	None	None	None	None
twi_ss.24301	3893.2200737822	0.6021251765	0.1863733996	3.2307463289	0.0012346746	0.0063026072	Aqu2.1.39905_001	2.13e-35	sp|Q6DDK3|DOXA1_XENLA	6.67e-10	X.laevis_Dual_oxidase_maturation_factor_1
twi_ss.27	2948.5058384725	-0.8086734806	0.1505624455	-5.3710171746	7.82937513612227E-08	1.48489630496607E-06	Aqu2.1.38500_001	1.89e-105	sp|P51570|GALK1_HUMAN	5.73e-121	H.sapiens_Galactokinase
twi_ss.1806	4518.2166358973	0.9846675396	0.1700543165	5.7903119414	0.000000007	1.75529974290943E-07	Aqu2.1.22602_001	8.23e-04	None	None	None
twi_ss.10371	3039.0759124784	-0.806254664	0.1640323602	-4.9152171138	8.86841216317947E-07	1.27723611008458E-05	Aqu2.1.34890_001	6.81e-129	sp|P04694|ATTY_RAT	1.73e-117	R.norvegicus_Tyrosine_aminotransferase
twi_ss.486	3830.0846325649	1.0936467667	0.1731745867	6.3152844062	2.69665083307483E-10	9.58454869359708E-09	Aqu2.1.38371_001	2.36e-78	sp|Q9CX00|IST1_MOUSE	1.90e-59	M.musculus_IST1_homolog
twi_ss.2858	4232.4865241839	0.6951597424	0.1726557767	4.0262756079	5.6667265148858E-05	0.0004658036	Aqu2.1.36176_001	4.57e-18	sp|Q2TBA3|MALT1_MOUSE	5.18e-19	M.musculus_Mucosa-associated_lymphoid_tissue_lymphoma_translocation_protein_1_homolog
twi_ss.8481	4877.1497375633	1.3411046743	0.2601608612	5.1549055775	2.53758762801018E-07	0.000004245	Aqu2.1.36578_001	1.15e-84	sp|P11442|CLH1_RAT	4.48e-82	R.norvegicus_Clathrin_heavy_chain_1
twi_ss.16174	2890.3140910186	3.2291862064	0.1974836933	16.3516599909	4.23289805281912E-60	5.85240484782772E-57	Aqu2.1.31250_001	1.36e-71	sp|P29773|ETS2_LYTVA	3.53e-53	L.variegatus_Protein_C-ets-2_
twi_ss.14287	2623.0253762769	-1.0543741118	0.1941101722	-5.4318333737	5.57779940051391E-08	1.09933933729872E-06	Aqu2.1.44167_001	1.86e-13	sp|P41126|RL13_DROME	1.34e-09	D.melanogaster_60S_ribosomal_protein_L13
twi_ss.4123	2815.8718176452	-0.7017707788	0.1509796613	-4.6481146722	3.34982682010805E-06	4.08779396423776E-05	Aqu2.1.34916_001	5.72e-67	sp|Q5F3Z3|UB2V2_CHICK	1.36e-69	G.gallus_Ubiquitin-conjugating_enzyme_E2_variant_2
twi_ss.10779b	3023.4364825908	-0.918855986	0.2541244526	-3.6157716286	0.0002994543	0.0019243574	Aqu2.1.26044_001	0.0	sp|A7LXS9|BGH2A_BACO1	3.35e-64	B.ovatus_Beta-galactosidase_BoGH2A
twi_ss.849	3119.3149078293	-0.71300606	0.2079133806	-3.4293418633	0.0006050469	0.003456768	Aqu2.1.37600_001	8.16e-52	sp|P40903|ISP6_SCHPO	6.96e-36	S.pombe_Sexual_differentiation_process_putative_subtilase-type_proteinase_isp6
twi_ss.2348	2950.3364057626	-1.1448227984	0.2657522583	-4.3078572713	1.64843696373083E-05	0.0001625807	Aqu2.1.07951_001	5.28e-06	sp|P16157|ANK1_HUMAN	3.21e-51	H.sapiens_Ankyrin-1
twi_ss.25767	2659.855728464	-0.8638799673	0.1549506985	-5.575192468	2.4725634289603E-08	5.35825422708543E-07	Aqu2.1.39108_001	1.32e-69	sp|P10160|IF5A1_RABIT	3.53e-69	O.cuniculus_Eukaryotic_translation_initiation_factor_5A-1
twi_ss.13576	2775.4102860439	-0.5871881274	0.1876100199	-3.1298335107	0.001749054	0.0083966739	Aqu2.1.41892_001	5.83e-14	sp|Q641P0|ARP3B_MOUSE	2.12e-12	M.musculus_Actin-related_protein_3B
twi_ss.5228	2904.6554505712	-0.6272502588	0.1489628008	-4.2107845408	2.54485370635342E-05	0.0002361419	Aqu2.1.29892_001	2.28e-45	sp|P24539|AT5F1_HUMAN	1.28e-42	H.sapiens_ATP_synthase_F(0)_complex_subunit_B1_mitochondrial
twi_ss.11614	2740.9145022386	-0.5753779297	0.1835774736	-3.1342512699	0.0017229325	0.0082856574	Aqu2.1.22254_001	7.27e-45	sp|Q6QN05|RL21_CHILA	2.22e-51	C.lanigera_60S_ribosomal_protein_L21
twi_ss.13604	3630.1801608867	1.0214081514	0.1774299137	5.7566851626	8.57816820058474E-09	2.09729007146392E-07	Aqu2.1.28013_001	0.001	sp|Q1LYG0|SPD2A_DANRE	3.68e-04	D.rerio_SH3_and_PX_domain-containing_protein_2A
twi_ss.9889	2471.8167679119	0.8814294908	0.2444424615	3.6058771677	0.0003111003	0.0019858137	Aqu2.1.39199_001	8.31e-101	sp|G5E8K5|ANK3_MOUSE	7.46e-15	M.musculus_Ankyrin-3
twi_ss.21703	2181.9957833064	-1.3065744441	0.1816784158	-7.1916877871	6.39952369878812E-13	3.93243620708642E-11	Aqu2.1.25770_001	1.86e-36	sp|P27449|VATL_HUMAN	1.33e-24	H.sapiens_V-type_proton_ATPase_16_kDa_proteolipid_subunit
twi_ss.24792	4790.5182867201	1.3003758058	0.1751137356	7.4258926709	1.12021809336871E-13	8.39465331106546E-12	None	None	None	None	None
twi_ss.26203	4506.8019662386	0.8981685594	0.1795329367	5.0028065925	0.000000565	8.50045053265045E-06	Aqu2.1.25418_001	9.94e-11	sp|Q5JSL3|DOC11_HUMAN	5.11e-165	H.sapiens_Dedicator_of_cytokinesis_protein_11
twi_ss.25765	2692.9219240464	-0.8627277065	0.1792959392	-4.811752627	1.4961246471113E-06	0.000020044	Aqu2.1.24997_001	2.18e-41	sp|B5X9L9|PGFS_SALSA	3.79e-42	S.salar_Prostamide/prostaglandin_F_synthase
twi_ss.24832	4508.4519980891	1.0797381002	0.1933958304	5.5830474634	2.36340211546985E-08	5.15807381980839E-07	Aqu2.1.36466_001	5.84e-25	None	None	None
twi_ss.971b	2973.9529118727	-0.7604230419	0.1649586482	-4.6097797849	0.000004031	4.79827931833336E-05	Aqu2.1.41117_001	9.33e-103	sp|Q9GV41|PGFS_TRYBB	7.69e-75	T.brucei_Prostaglandin_F_synthase
twi_ss.19449	382.846782754	5.3356010507	0.3552578768	15.0189521461	5.5172998567872E-51	5.65053243110666E-48	Aqu2.1.23597_001	3.02e-70	None	None	None
twi_ss.15380	2829.3691726899	-1.2960219241	0.2509920643	-5.163597215	2.42248676632079E-07	4.07709093501537E-06	Aqu2.1.23841_001	1.09e-52	sp|Q9P109|GCNT4_HUMAN	1.49e-43	H.sapiens_Beta-13-galactosyl-O-glycosyl-glycoprotein_beta-16-N-acetylglucosaminyltransferase_4
twi_ss.14244	2451.3481222698	-0.7585975494	0.190899213	-3.9738118227	7.07314526741635E-05	0.0005643007	None	None	sp|Q4PM12|RL36_IXOSC	1.17e-36	I.scapularis_60S_ribosomal_protein_L36
c32972_g1	2962.1225391816	0.8855542517	0.1936065174	4.573989882	4.78522957838843E-06	5.5761132870458E-05	None	None	None	None	None
twi_ss.19329a	2945.8113787861	-0.8106814362	0.1538982648	-5.2676450714	1.38184949896219E-07	2.47479937469575E-06	Aqu2.1.31795_001	0.0	sp|P42700|RO60_XENLA	0.0	X.laevis_60_kDa_SS-A/Ro_ribonucleoprotein
twi_ss.2764	2884.6983946284	-0.700100079	0.1553343209	-4.5070533999	6.57340947029987E-06	7.35902504747903E-05	Aqu2.1.27224_001	7.57e-43	sp|P18203|FKB1A_BOVIN	7.95e-56	B.taurus_Peptidyl-prolyl_cis-trans_isomerase_FKBP1A
twi_ss.16899	3995.982315971	0.7437252848	0.1730250884	4.2983667383	1.72061300576387E-05	0.0001689574	Aqu2.1.02802_001	1.32e-33	sp|Q91Y25|WASC2_CRIGR	1.10e-34	C.griseus_WASH_complex_subunit_2
twi_ss.29848	4144.0822284169	0.9212170004	0.1910147536	4.8227531277	1.41590172259011E-06	1.91361263113693E-05	Aqu2.1.43505_001	1.16e-30	sp|Q9UJY5|GGA1_HUMAN	2.54e-19	H.sapiens_ADP-ribosylation_factor-binding_protein_GGA1
twi_ss.27971	2813.384756247	0.5188707726	0.1651914524	3.1410267599	0.0016835665	0.0081246039	Aqu2.1.40782_001	1.49e-46	None	None	None
twi_ss.24206	2847.1914243689	-0.76573483	0.1842978848	-4.1548758465	3.25464217563612E-05	0.0002902205	Aqu2.1.20582_001	1.71e-146	sp|A1XQU1|PSB7_PIG	1.26e-123	S.scrofa_Proteasome_subunit_beta_type-7
twi_ss.30783	3605.8002622048	-1.0568148102	0.2462527202	-4.2915863392	1.77401199212901E-05	0.0001735231	Aqu2.1.38176_001	3.63e-31	sp|Q28503|PIT1_MACMU	1.64e-67	M.mulatta_Pituitary-specific_positive_transcription_factor_1
twi_ss.16687	3941.1934443753	0.7218602727	0.1741218295	4.1457195493	3.38748240951651E-05	0.000300805	Aqu2.1.44664_001	1.88e-58	sp|Q13367|AP3B2_HUMAN	1.23e-26	H.sapiens_AP-3_complex_subunit_beta-2
twi_ss.11948	4237.3878397613	1.2609322165	0.2029363068	6.2134382779	5.1837599675188E-10	1.71051707185955E-08	Aqu2.1.42635_001	0.0	sp|Q6ZV73|FGD6_HUMAN	3.45e-108	H.sapiens_FYVE_RhoGEF_and_PH_domain-containing_protein_6
twi_ss.31892a	1803.596700941	1.1452800971	0.1656050445	6.9157319471	4.65453786153704E-12	2.33165364034823E-10	Aqu2.1.23480_001	1.11e-139	sp|O00339|MATN2_HUMAN	3.23e-12	H.sapiens_Matrilin-2
twi_ss.12150	3347.4877532398	0.9372844104	0.1993142331	4.7025463037	2.56936926118717E-06	3.24124994572754E-05	Aqu2.1.37257_001	1.04e-05	None	None	None
twi_ss.805	3578.2304886986	0.840965243	0.1622764465	5.1823000874	2.19166220523085E-07	3.72259479723855E-06	Aqu2.1.44323_001	1.06e-10	None	None	None
c34249_g1	3716.6231929779	0.6400937067	0.1571684833	4.0726594357	4.6479362452388E-05	0.000393042	None	None	None	None	None
twi_ss.5522	2445.2837513515	-0.6808802989	0.1666796075	-4.0849646168	4.4083533703107E-05	0.0003761178	Aqu2.1.43637_001	5.75e-110	sp|P59999|ARPC4_MOUSE	2.09e-102	M.musculus_Actin-related_protein_2/3_complex_subunit_4
twi_ss.1414	3881.1126849615	1.2448450379	0.1818328043	6.8460971193	7.58919668644492E-12	3.66241652309904E-10	Aqu2.1.08667_001	3.11e-42	sp|Q07G10|ALKB8_XENTR	1.51e-66	X.tropicalis_Alkylated_DNA_repair_protein_alkB_homolog_8
twi_ss.31999	3597.0264875334	2.2207422446	0.173638986	12.7894218665	1.87866225785275E-37	1.03897537508289E-34	Aqu2.1.28316_001	4.23e-07	sp|Q6NSM8|SIK3_DANRE	9.78e-117	D.rerio_Serine/threonine-protein_kinase_SIK3_homolog
twi_ss.2800b	3412.3809340402	0.601395343	0.1861912887	3.2299864689	0.0012379608	0.0063137805	Aqu2.1.31584_001	3.16e-148	None	None	None
twi_ss.5881	3680.7101562253	0.5716148418	0.1571757236	3.6367883574	0.0002760586	0.0017969801	Aqu2.1.32690_001	3.15e-94	sp|Q02361|FD3_DROME	2.28e-41	D.melanogaster_Fork_head_domain-containing_protein_FD3
twi_ss.2619	3156.4040267407	0.7383657828	0.1640955152	4.4996097677	6.80783195131491E-06	7.57850922374235E-05	Aqu2.1.28971_001	3.35e-45	sp|Q9Y5B0|CTDP1_HUMAN	4.74e-20	H.sapiens_RNA_polymerase_II_subunit_A_C-terminal_domain_phosphatase
twi_ss.22642	116.6968048128	3.5659183224	0.3923789021	9.0879461228	1.00927529537073E-19	1.78900515817894E-17	Aqu2.1.36251_001	5.23e-20	None	None	None
twi_ss.22107	4222.992231522	1.6674689106	0.3079496334	5.4147455617	6.13759189599576E-08	1.19518796554982E-06	Aqu2.1.33061_001	7.87e-13	sp|Q7TSJ6|LATS2_MOUSE	8.84e-05	M.musculus_Serine/threonine-protein_kinase_LATS2
twi_ss.4972	1646.7406715402	-2.0008418351	0.6421787641	-3.1157085019	0.0018350357	0.0087351364	None	None	None	None	None
twi_ss.16774	2438.427365423	-0.8193834113	0.1721857711	-4.7587173195	1.94827057007745E-06	2.5221712454954E-05	Aqu2.1.28091_001	8.48e-110	sp|B4PEU8|RS9_DROYA	1.36e-109	D.yakuba_40S_ribosomal_protein_S9
c32094_g3	3393.7721296563	0.5225337746	0.1656323169	3.1547815334	0.0016061833	0.0078166456	None	None	None	None	None
twi_ss.29513	3601.2532442565	1.0872059113	0.1778824199	6.1119356917	0.000000001	3.03431685672835E-08	Aqu2.1.44085_001	6.43e-20	sp|Q8C0J6|SWAHC_MOUSE	1.27e-04	M.musculus_Ankyrin_repeat_domain-containing_protein_SOWAHC
twi_ss.30125	3515.6961513261	0.8511893781	0.17069422	4.9866326928	6.14407137335802E-07	9.15880655612377E-06	Aqu2.1.38816_001	1.49e-21	sp|L7VG99|T132E_DANRE	6.79e-10	D.rerio_Transmembrane_protein_132E
twi_ss.297	2472.9397916065	-0.963311876	0.1810968964	-5.319317421	1.0415727809945E-07	1.93028918943847E-06	Aqu2.1.33637_001	4.94e-06	sp|Q7ZV82|RL27_DANRE	5.34e-60	D.rerio_60S_ribosomal_protein_L27
twi_ss.29211	3279.7125509573	2.8129162482	0.2014074639	13.9662959535	2.50310465257714E-44	2.03576028979597E-41	Aqu2.1.40687_001	1.31e-56	sp|P43300|EGR3_MOUSE	2.30e-44	M.musculus_Early_growth_response_protein_3
twi_ss.7486	2457.005992163	-0.8932467552	0.1856652948	-4.8110593653	1.5013241240646E-06	2.01039296264573E-05	Aqu2.1.38354_001	5.05e-72	sp|Q95V34|RS4_SPOFR	8.02e-64	S.frugiperda_40S_ribosomal_protein_S4
twi_ss.19835	4424.2853565696	1.5791096805	0.2770741131	5.6992321043	0.000000012	2.84920433724673E-07	Aqu2.1.42198_001	7.13e-73	sp|O22040|ANP1_ARATH	1.91e-30	A.thaliana_Mitogen-activated_protein_kinase_kinase_kinase_ANP1
twi_ss.31957	2198.2175874778	-1.1275267185	0.1743776612	-6.4660043633	1.00628173521989E-10	3.89715721880957E-09	Aqu2.1.41306_001	8.66e-55	sp|Q6P2W7|LTOR1_XENTR	9.63e-15	X.tropicalis_Ragulator_complex_protein_LAMTOR1
twi_ss.6778a	4313.9342553041	1.197845144	0.1788021921	6.6992754951	2.09455388160833E-11	9.26697662947736E-10	Aqu2.1.38199_001	5.51e-12	None	None	None
twi_ss.2066	2248.6991307687	-1.2915532091	0.2146677394	-6.0165221509	1.78204123239652E-09	5.13302126648216E-08	Aqu2.1.32585_001	3.52e-29	sp|Q5E9H9|ABHDA_BOVIN	5.48e-51	B.taurus_Mycophenolic_acid_acyl-glucuronide_esterase_mitochondrial
twi_ss.28177	2810.8433529083	-0.8222243065	0.179577624	-4.5786567838	4.67971331287547E-06	5.46929131562268E-05	Aqu2.1.24006_001	5.83e-31	sp|Q9VTM0|BL1S6_DROME	6.18e-04	D.melanogaster_Biogenesis_of_lysosome-related_organelles_complex_1_subunit_6
twi_ss.26648a	3677.1881958075	1.029822425	0.1742383262	5.9104242299	3.41227784242025E-09	9.17862907573977E-08	None	None	None	None	None
twi_ss.26713	3677.3521084596	1.545539528	0.2607472684	5.927346958	3.07868047397851E-09	8.35443301927908E-08	Aqu2.1.25320_001	1.72e-177	sp|G5EC63|DEGS2_CAEEL	1.02e-131	C.elegans_Putative_sphingolipid_delta(4)-desaturase/C4-monooxygenase
twi_ss.23723	1467.0924559165	1.8729050107	0.1925262107	9.7280521142	2.28934723849332E-22	5.45733015851873E-20	Aqu2.1.38106_001	6.24e-21	sp|Q9TZD0|LST2_CAEEL	4.60e-78	C.elegans_Lateral_signaling_target_protein_2
twi_ss.182	2465.0656790585	-0.9848050105	0.1658626816	-5.9374718946	2.89450645005955E-09	7.92464280762838E-08	Aqu2.1.33628_001	3.06e-12	sp|P24668|MPRD_MOUSE	7.09e-07	M.musculus_Cation-dependent_mannose-6-phosphate_receptor
twi_ss.2679	2546.7875048555	0.8046976672	0.1695699806	4.7455196034	2.07971769667606E-06	2.67605182636046E-05	None	None	None	None	None
twi_ss.25954	3808.4980039587	1.9569685849	0.1751818068	11.1710720462	5.64948660603029E-29	2.05552110039407E-26	Aqu2.1.39744_001	1.21e-25	sp|Q6VAB6|KSR2_HUMAN	5.14e-08	H.sapiens_Kinase_suppressor_of_Ras_2
twi_ss.2186	4227.1581893658	1.1910933571	0.1943503017	6.1285902132	8.8661152881425E-10	2.7891447093028E-08	Aqu2.1.33623_001	6.23e-17	sp|Q70E73|RAPH1_HUMAN	1.42e-57	H.sapiens_Ras-associated_and_pleckstrin_homology_domains-containing_protein_1
twi_ss.24469	3732.096710486	1.9160282004	0.273845207	6.9967563856	2.61956187124855E-12	1.38501194768193E-10	Aqu2.1.33729_001	1.76e-25	sp|O00321|ETV2_HUMAN	4.94e-16	H.sapiens_ETS_translocation_variant_2
twi_ss.12260	2292.0453965268	5.9531030932	0.2300912863	25.8727881002	1.3484491859968E-147	3.72873168911836E-143	Aqu2.1.20298_001	1.18e-08	sp|Q7ZV90|PIF1_DANRE	8.10e-21	D.rerio_ATP-dependent_DNA_helicase_PIF1
twi_ss.7769	2141.4448354525	-1.1191974095	0.2439905392	-4.587052486	4.49547693909941E-06	5.27403174883228E-05	Aqu2.1.44104_001	1.28e-97	sp|Q06HQ7|PLB1_MONDO	2.99e-14	M.domestica_Phospholipase_B1_membrane-associated
twi_ss.30390	2693.6232283233	-0.6708026337	0.1688328535	-3.973175953	7.09206198038645E-05	0.0005654836	Aqu2.1.20108_001	9.09e-12	None	None	None
c53826_g1	3830.6410504869	0.5602209628	0.1578571917	3.5489099776	0.0003868293	0.0023887012	None	None	None	None	None
twi_ss.12358	2364.4919584067	-1.3301346155	0.1946796923	-6.8324261249	8.34904044110063E-12	4.00811920620338E-10	Aqu2.1.32503_001	2.11e-21	sp|L7UZ85|ACTN_DERFA	8.11e-20	D.farinae_Alpha-actinin
twi_ss.31314	3149.1329326132	1.1710967328	0.1888531718	6.201096448	5.60711366745422E-10	1.84142407520717E-08	Aqu2.1.32582_001	6.04e-82	sp|Q8N392|RHG18_HUMAN	1.95e-60	H.sapiens_Rho_GTPase-activating_protein_18
twi_ss.1006	2420.7504205058	-0.922283688	0.1608202216	-5.7348738778	9.7584934463208E-09	2.35053885694828E-07	Aqu2.1.38390_001	0.0	sp|O55131|SEPT7_MOUSE	2.91e-169	M.musculus_Septin-7
twi_ss.11375	3053.3946179082	-0.7563371003	0.2233386699	-3.3865031108	0.0007078947	0.0039393651	Aqu2.1.41036_001	4.63e-98	sp|Q9ZW35|PCNA2_ARATH	3.62e-98	A.thaliana_Proliferating_cell_nuclear_antigen_2
twi_ss.4471	4578.7050860121	1.7328987701	0.3181228095	5.4472635044	5.11506580095042E-08	0.000001022	Aqu2.1.43071_001	0.0	sp|P17425|HMCS1_RAT	0.0	R.norvegicus_Hydroxymethylglutaryl-CoA_synthase_cytoplasmic
twi_ss.15507	2404.993226803	-0.6475706191	0.1919368796	-3.373872808	0.0007411861	0.0040933247	Aqu2.1.24879_001	4.49e-63	sp|O70377|SNP23_RAT	5.11e-41	R.norvegicus_Synaptosomal-associated_protein_23
twi_ss.19670	2149.7683835211	-1.0040781814	0.1924833102	-5.2164428202	1.82391844078227E-07	0.000003178	Aqu2.1.37079_001	1.93e-35	sp|P47905|RS27A_LUPAL	7.22e-32	L.albus_Ubiquitin-40S_ribosomal_protein_S27a
c34260_g1	3933.5333859127	0.8495269678	0.177766116	4.7789026788	1.76254476396343E-06	2.30548192115027E-05	None	None	None	None	None
twi_ss.27075	3829.7051544575	1.252154211	0.1597181209	7.8397754978	4.51352657482377E-15	4.36391737227367E-13	Aqu2.1.41377_001	1.15e-51	sp|Q801X6|PHAR1_CHICK	9.18e-37	G.gallus_Phosphatase_and_actin_regulator_1
twi_ss.2586	2764.0216229917	-0.6151498541	0.1842530174	-3.3386148167	0.0008419723	0.0045669315	Aqu2.1.06717_001	2.01e-110	None	None	None
twi_ss.23880	3233.0390674639	-2.6777943866	0.5584502887	-4.7950452183	1.62638140432625E-06	2.15386487511635E-05	Aqu2.1.27103_001	3.43e-04	sp|P80057|GSEP_BACLD	3.29e-09	B.licheniformis_Glutamyl_endopeptidase
twi_ss.16264	3496.0833962767	0.761367096	0.1755326902	4.3374661151	1.44134746620439E-05	0.0001450369	Aqu2.1.32994_001	3.11e-18	sp|O60504|VINEX_HUMAN	2.21e-08	H.sapiens_Vinexin
twi_ss.25993	3405.2574768165	0.6001855414	0.1629060966	3.6842423583	0.0002293839	0.0015350735	Aqu2.1.32632_001	9.61e-15	sp|Q6ZNA5|FRRS1_HUMAN	2.84e-22	H.sapiens_Ferric-chelate_reductase_1
twi_ss.30161	3711.2605206464	1.11778989	0.2578928779	4.3343185707	1.46212314106612E-05	0.0001468069	Aqu2.1.36448_001	5.47e-18	None	None	None
twi_ss.25816	1945.3449204364	1.5661401513	0.1809323792	8.6559418419	4.88857876113727E-18	7.07743350277319E-16	Aqu2.1.41615_001	5.79e-51	sp|Q8BRJ4|PPR3E_MOUSE	4.32e-20	M.musculus_Protein_phosphatase_1_regulatory_subunit_3E
twi_ss.3852	3582.1367546153	0.8602112039	0.186702364	4.6073932087	4.07748495772025E-06	4.84115989913612E-05	Aqu2.1.30505_001	3.28e-99	sp|P56558|OGT1_RAT	7.53e-81	R.norvegicus_UDP-N-acetylglucosamine--peptide_N-acetylglucosaminyltransferase_110_kDa_subunit
twi_ss.21190	3527.0091527824	0.6853631234	0.1810692801	3.7850878013	0.0001536543	0.0010970434	Aqu2.1.43256_001	8.35e-83	sp|Q8K0V4|CNOT3_MOUSE	8.03e-67	M.musculus_CCR4-NOT_transcription_complex_subunit_3
twi_ss.28333	4907.2473906312	1.8177190677	0.2768281552	6.566236251	5.16029225308414E-11	2.10460769000417E-09	None	None	None	None	None
twi_ss.22066	3799.7932603489	0.8335235892	0.1876706985	4.4414157123	8.93689527133973E-06	9.60073924021314E-05	Aqu2.1.26651_001	3.23e-46	sp|Q6PDJ1|CAHD1_MOUSE	4.18e-28	M.musculus_VWFA_and_cache_domain-containing_protein_1
twi_ss.12357	2270.5665264281	-1.3759672896	0.1913672738	-7.190191208	6.47006483675058E-13	3.96696746930881E-11	Aqu2.1.32503_001	1.42e-21	sp|L7UZ85|ACTN_DERFA	5.46e-20	D.farinae_Alpha-actinin
c32257_g2	3852.6750141861	1.0478739456	0.2038468819	5.1404953355	0.000000274	4.54521055626265E-06	None	None	None	None	None
twi_ss.13324b	2585.0310045174	-0.9021766685	0.1659179697	-5.4374861865	0.000000054	1.06884549910644E-06	Aqu2.1.30915_001	5.99e-91	sp|P15626|GSTM2_MOUSE	4.97e-74	M.musculus_Glutathione_S-transferase_Mu_2
twi_ss.12235	1895.4133337119	-1.1670425	0.1924637553	-6.06370014	1.3302506451442E-09	3.94679086261024E-08	Aqu2.1.17740_001	1.32e-18	sp|Q28024|GBG12_BOVIN	1.37e-07	B.taurus_Guanine_nucleotide-binding_protein_G(I)/G(S)/G(O)_subunit_gamma-12
twi_ss.26	3160.0380312813	0.6752263133	0.1688027465	4.0000907996	6.33181846118959E-05	0.0005124011	Aqu2.1.38501_001	2.70e-13	sp|Q6ZNR0|TMM91_HUMAN	1.23e-04	H.sapiens_Transmembrane_protein_91
twi_ss.6051	2161.9910433352	-0.7365911134	0.1643405128	-4.4821030498	7.39110359120269E-06	8.13933876957136E-05	Aqu2.1.33925_001	2.20e-86	sp|P36241|RL19_DROME	3.06e-75	D.melanogaster_60S_ribosomal_protein_L19
twi_ss.2296	3801.0402431089	1.2430284117	0.2004941829	6.1998228272	5.65267576239472E-10	1.85418493691268E-08	Aqu2.1.43783_001	1.47e-97	sp|Q8CHU3|EPN2_MOUSE	5.49e-75	M.musculus_Epsin-2
twi_ss.32045	2201.206788312	-1.1933802665	0.1692096814	-7.0526713179	1.75515109585642E-12	9.70668762052434E-11	Aqu2.1.40739_001	4.02e-54	sp|Q95WA0|RL26_LITLI	3.37e-47	L.littorea_60S_ribosomal_protein_L26
twi_ss.2458	4183.8436313753	1.5790826448	0.1642092487	9.6162832342	6.82529197019389E-22	1.50986378847841E-19	Aqu2.1.31390_001	3.17e-95	sp|Q8N1W1|ARG28_HUMAN	9.98e-31	H.sapiens_Rho_guanine_nucleotide_exchange_factor_28
twi_ss.15041	2869.3519117534	0.5935167534	0.1718432447	3.4538265057	0.0005526928	0.003199971	Aqu2.1.42777_001	4.18e-12	sp|Q14624|ITIH4_HUMAN	1.85e-84	H.sapiens_Inter-alpha-trypsin_inhibitor_heavy_chain_H4
twi_ss.26718	3550.801220834	1.128671595	0.2206793962	5.1145309195	3.14521570335288E-07	0.000005107	None	None	None	None	None
twi_ss.23527	2624.8040122787	0.720457221	0.201189063	3.5809959567	0.000342287	0.0021511179	Aqu2.1.24889_001	1.45e-100	sp|Q96PX9|PKH4B_HUMAN	1.47e-53	H.sapiens_Pleckstrin_homology_domain-containing_family_G_member_4B
twi_ss.13712	2691.4157117921	1.0683652827	0.3011827388	3.5472327766	0.0003893005	0.0024031353	Aqu2.1.36811_001	2.26e-10	sp|Q40251|VDE_LACSA	1.03e-16	L.sativa_Violaxanthin_de-epoxidase_chloroplastic
twi_ss.5295	2442.9002250967	-0.8556125341	0.1858513006	-4.6037478964	4.14954735653248E-06	4.92038093922968E-05	Aqu2.1.37545_001	9.61e-07	sp|Q7JUY7|CED6_DROME	4.30e-20	D.melanogaster_PTB_domain-containing_adapter_protein_ced-6
c24158_g2	3300.9611203364	0.5990163518	0.1656235255	3.616734701	0.0002983428	0.0019180027	None	None	None	None	None
c25268_g1	2466.2039372267	-0.7852485091	0.2155050784	-3.6437587218	0.0002686853	0.0017605891	None	None	None	None	None
twi_ss.11342	3616.3676257544	0.9969044922	0.2374538659	4.1983081157	2.68916579541398E-05	0.0002476218	Aqu2.1.31574_001	4.21e-36	sp|P23611|IRF8_MOUSE	1.89e-09	M.musculus_Interferon_regulatory_factor_8
twi_ss.8118	3288.7060730444	1.1219418433	0.1814070462	6.1846651875	6.22344146424504E-10	2.00571798798722E-08	Aqu2.1.41891_001	1.28e-05	sp|A1ZAY1|DLISH_DROME	9.12e-05	D.melanogaster_SH3_domain-containing_protein_Dlish
c33786_g2	3162.6837641991	0.6625389798	0.1532287753	4.3238548267	1.53326213015016E-05	0.0001524551	None	None	None	None	None
twi_ss.24387c	2324.9802330047	-0.8389235399	0.2409300948	-3.4820205442	0.0004976455	0.0029411919	Aqu2.1.44054_001	1.00e-98	sp|Q5F389|WWOX_CHICK	4.76e-44	G.gallus_WW_domain-containing_oxidoreductase
twi_ss.6079	2476.7548423529	0.6224385305	0.1774555174	3.5075749666	0.0004522109	0.0027239714	Aqu2.1.36109_001	6.46e-68	sp|Q96RU8|TRIB1_HUMAN	1.05e-64	H.sapiens_Tribbles_homolog_1
twi_ss.19189	4114.3217517498	1.2866861983	0.233817025	5.5029619775	3.73462987746333E-08	7.78808336135868E-07	Aqu2.1.36578_001	1.74e-93	sp|Q68FD5|CLH1_MOUSE	1.80e-85	M.musculus_Clathrin_heavy_chain_1
twi_ss.10655	2399.693575323	-0.8336188123	0.1972273503	-4.2266897119	2.37154334683661E-05	0.000221997	None	None	None	None	None
twi_ss.6258	3339.1932099426	0.7641601234	0.1802677807	4.239027741	0.000022449	0.0002118633	Aqu2.1.42662_001	6.72e-109	sp|Q61152|PTN18_MOUSE	3.19e-60	M.musculus_Tyrosine-protein_phosphatase_non-receptor_type_18
twi_ss.4370	2975.7690311333	1.2276583214	0.236835992	5.183580043	2.17666749309235E-07	3.71080206652217E-06	Aqu2.1.36015_001	3.74e-11	None	None	None
twi_ss.31268a	3445.2770741791	0.7239019488	0.1714469619	4.2223084072	2.41812925044329E-05	0.0002261282	Aqu2.1.41113_001	0.0	sp|Q4R562|ARRB1_MACFA	1.40e-131	M.fascicularis_Beta-arrestin-1
twi_ss.4750	2500.8215419856	-1.0832081094	0.1647496146	-6.5748749206	4.86940840498573E-11	0.000000002	Aqu2.1.24273_001	1.47e-137	sp|Q9EQZ5|PTGR1_CAVPO	2.46e-121	C.porcellus_Prostaglandin_reductase_1
twi_ss.7867	3714.5699940054	0.9257498649	0.2271912694	4.0747598583	4.60618537227112E-05	0.0003901811	Aqu2.1.28296_001	0.0	sp|Q02253|MMSA_RAT	0.0	R.norvegicus_Methylmalonate-semialdehyde_dehydrogenase_[acylating]_mitochondrial
twi_ss.8727b	4324.1608861626	1.5387369816	0.1966027226	7.8266310933	5.01116748085535E-15	4.81141677710459E-13	Aqu2.1.34201_001	8.59e-160	sp|Q6NUC6|RC3H1_XENLA	9.97e-135	X.laevis_Roquin-1
twi_ss.21399	3254.1558655575	0.6766278222	0.1816681674	3.7245260521	0.0001956825	0.0013436833	Aqu2.1.43366_001	2.24e-71	sp|Q9UPM8|AP4E1_HUMAN	1.70e-17	H.sapiens_AP-4_complex_subunit_epsilon-1
twi_ss.5521	3457.1450068614	0.7988574714	0.1511729756	5.2843933785	1.26121977943465E-07	2.27645230684901E-06	Aqu2.1.40972_001	0.0	sp|D3K0R6|AT2B4_BOVIN	0.0	B.taurus_Plasma_membrane_calcium-transporting_ATPase_4
twi_ss.2424	3464.5327277392	0.6747067526	0.2039530471	3.308147449	0.0009391535	0.0050114767	Aqu2.1.22069_001	0.0	sp|Q5T4S7|UBR4_HUMAN	6.64e-72	H.sapiens_E3_ubiquitin-protein_ligase_UBR4
twi_ss.11541a	2286.5630328337	1.0694887825	0.1615376202	6.6206793244	3.5755186934682E-11	1.51874413074935E-09	Aqu2.1.11235_001	8.50e-07	sp|Q4JVM4|ACNA_CORJK	5.39e-05	C.jeikeium_Aconitate_hydratase_A
twi_ss.2747	2311.028891448	-0.5425595968	0.1591609767	-3.4088732546	0.0006523178	0.0036722092	Aqu2.1.32897_001	1.31e-129	sp|Q8BH95|ECHM_MOUSE	1.85e-126	M.musculus_Enoyl-CoA_hydratase_mitochondrial
twi_ss.25457	1452.0851022494	-0.8843379688	0.195378242	-4.5262868567	6.00290843138532E-06	6.80575743930573E-05	Aqu2.1.32140_001	4.16e-82	sp|F4HT41|SAMC2_ARATH	3.10e-15	A.thaliana_Probable_S-adenosylmethionine_carrier_2_chloroplastic
twi_ss.24941	3392.3740678691	0.7808686942	0.2044715851	3.8189594594	0.0001340158	0.0009772691	None	None	None	None	None
twi_ss.12841	2776.4666808191	0.8283430811	0.2516700064	3.2913857826	0.0009969509	0.00527767	Aqu2.1.43290_001	5.00e-24	None	None	None
twi_ss.2905	2165.4339906854	-1.515510111	0.2385209875	-6.3537809674	2.10085920396083E-10	7.62374786193241E-09	None	None	None	None	None
twi_ss.9923	3689.7114098252	0.8217421266	0.2167384518	3.7913998182	0.0001498006	0.0010731309	Aqu2.1.33652_001	1.30e-90	sp|Q03049|YD541_YEAST	2.89e-34	S.cerevisiae_Putative_uncharacterized_oxidoreductase_YDR541C
twi_ss.25849	2747.3135896094	0.759463042	0.1768141594	4.2952614458	1.74487578320191E-05	0.0001710582	Aqu2.1.26892_001	5.72e-126	sp|Q8NE00|TM104_HUMAN	7.84e-13	H.sapiens_Transmembrane_protein_104
twi_ss.9673	3421.8466352308	0.8020119972	0.1747546178	4.5893608258	4.44605314033039E-06	5.22491548816047E-05	Aqu2.1.39596_001	0.0	sp|Q9C0H5|RHG39_HUMAN	2.12e-148	H.sapiens_Rho_GTPase-activating_protein_39
twi_ss.27445b	3192.6268141159	0.7799911198	0.1668499496	4.6748058471	2.94231842125165E-06	3.64798449717242E-05	Aqu2.1.37110_001	3.58e-117	sp|Q9CYK2|QPCT_MOUSE	1.42e-64	M.musculus_Glutaminyl-peptide_cyclotransferase
twi_ss.29444	2601.0082931304	0.7383171182	0.2082347073	3.545600672	0.0003917193	0.0024140457	Aqu2.1.42017_001	6.76e-09	None	None	None
twi_ss.2354	5369.4505216199	2.5640300674	0.1764748712	14.5291510871	7.91957910942335E-48	7.55145522530257E-45	Aqu2.1.34450_001	1.73e-34	sp|Q60591|NFAC2_MOUSE	1.22e-07	M.musculus_Nuclear_factor_of_activated_T-cells_cytoplasmic_2
c28542_g3	3344.9291194072	1.1461797002	0.20830154	5.502502286	3.74438370060692E-08	7.8025394189286E-07	None	None	None	None	None
twi_ss.11114	2283.9539340046	-0.6369668525	0.1966589605	-3.2389414183	0.0011997421	0.0061618256	Aqu2.1.36263_001	3.75e-125	sp|Q5XIH7|PHB2_RAT	2.10e-117	R.norvegicus_Prohibitin-2
twi_ss.27159c	2075.9262971237	1.5324639005	0.2043769899	7.498221309	6.46896157490231E-14	5.12549356645268E-12	Aqu2.1.43290_001	2.32e-25	None	None	None
twi_ss.6169	3419.2850862114	1.2474874552	0.203916364	6.1176426973	9.49697076872599E-10	2.95399590210136E-08	Aqu2.1.34470_001	3.71e-36	sp|Q91X43|SH319_MOUSE	1.05e-07	M.musculus_SH3_domain-containing_protein_19
twi_ss.28604	3490.3142315108	1.4413148886	0.2545308039	5.6626344111	1.4906652854104E-08	3.44092036690145E-07	Aqu2.1.30832_001	1.37e-49	sp|O14512|SOCS7_HUMAN	3.83e-06	H.sapiens_Suppressor_of_cytokine_signaling_7
twi_ss.29997	2870.703918684	0.9230143206	0.2614607799	3.5302209412	0.0004152128	0.0025334209	None	None	sp|P74334|ACOX_SYNY3	7.08e-78	S.sp_Apocarotenoid-1515-oxygenase
twi_ss.8725	3390.3158174205	0.8014906797	0.2080628939	3.8521557815	0.0001170825	0.0008677473	Aqu2.1.14915_001	7.78e-74	sp|E1BVR9|HENMT_CHICK	1.52e-58	G.gallus_Small_RNA_2-O-methyltransferase
twi_ss.1242	3336.7126101085	1.3090394483	0.2347477901	5.5763653748	2.45595814558964E-08	5.32644350132115E-07	Aqu2.1.43997_001	7.33e-11	None	None	None
twi_ss.8538	2080.8003202539	-1.0056836909	0.1631511341	-6.1641231987	7.08747482766172E-10	2.26047121031721E-08	Aqu2.1.00828_001	5.66e-14	sp|Q8WWF8|CAPSL_HUMAN	4.38e-09	H.sapiens_Calcyphosin-like_protein
twi_ss.18971	2535.5098261769	0.5558629454	0.1768957535	3.1423193289	0.0016761512	0.008101544	None	None	None	None	None
twi_ss.2656	2055.3068353784	-0.8636281521	0.1621030828	-5.32764792	9.94927450163624E-08	1.85639229770071E-06	Aqu2.1.30715_001	8.64e-13	sp|Q5VZM2|RRAGB_HUMAN	1.89e-11	H.sapiens_Ras-related_GTP-binding_protein_B
twi_ss.27620	3639.278598592	1.2741244912	0.1629716753	7.8180732268	5.36379875563537E-15	5.11311320946589E-13	Aqu2.1.33773_001	5.30e-13	sp|Q99NH0|ANR17_MOUSE	5.62e-09	M.musculus_Ankyrin_repeat_domain-containing_protein_17
twi_ss.25768	3613.0710196024	1.0864784998	0.1479594215	7.3430842627	2.08727023944525E-13	1.45750496619041E-11	Aqu2.1.39126_001	5.46e-168	sp|Q90876|IRF1_CHICK	4.60e-28	G.gallus_Interferon_regulatory_factor_1
twi_ss.17571	3346.5804381834	0.6909192751	0.1573894293	4.3898708955	1.13417977298261E-05	0.0001180811	Aqu2.1.43902_001	8.50e-10	sp|Q6NYU2|HELZ_DANRE	2.57e-06	D.rerio_Probable_helicase_with_zinc_finger_domain
twi_ss.14328	3292.1243991266	1.0049379417	0.183723458	5.4698401221	0.000000045	9.1787873684958E-07	Aqu2.1.43596_001	4.34e-35	sp|P35465|PAK1_RAT	6.69e-20	R.norvegicus_Serine/threonine-protein_kinase_PAK_1
twi_ss.3185	3465.2800200472	1.4750320454	0.1682768693	8.765506821	1.85938273196348E-18	2.84064371846709E-16	Aqu2.1.42053_001	1.07e-156	sp|Q8AVJ9|FZD7B_XENLA	4.07e-94	X.laevis_Frizzled-7-B
twi_ss.15165	4284.1065720922	1.8498108918	0.2177813089	8.4938918826	1.99830211438833E-17	2.69546585693005E-15	Aqu2.1.30429_001	1.09e-04	sp|Q9R087|GPC6_MOUSE	1.25e-11	M.musculus_Glypican-6
twi_ss.18967	4026.4648765787	1.6349125189	0.2573650854	6.3525031629	2.1183906916197E-10	7.67729218934047E-09	Aqu2.1.43436_001	5.36e-57	sp|Q26065|ACT_PLAMG	7.09e-58	P.magellanicus_Actin_adductor_muscle
twi_ss.7123	4972.7822596632	2.5330987697	0.1757854649	14.4101719148	4.46597382531105E-47	4.11643694058337E-44	Aqu2.1.37571_001	3.83e-51	sp|Q94126|CES2_CAEEL	6.72e-13	C.elegans_Cell_death_specification_protein_2
twi_ss.10964	3323.1852122264	2.6568850651	0.3522016697	7.5436469886	4.57007191536048E-14	3.73880557998663E-12	None	None	None	None	None
twi_ss.2093	3441.6284307778	0.6634248813	0.1821497997	3.6421938564	0.0002703244	0.0017696519	Aqu2.1.39731_001	1.11e-49	sp|Q6P0C6|LHPL2_DANRE	4.71e-06	D.rerio_Lipoma_HMGIC_fusion_partner-like_2_protein
twi_ss.2245	3313.4007454477	0.9834366545	0.1565848527	6.2805350428	3.37409815871762E-10	1.17803740258661E-08	Aqu2.1.43827_001	2.15e-09	sp|Q1L8J7|YAP1_DANRE	3.69e-23	D.rerio_Transcriptional_coactivator_YAP1
twi_ss.24738	3006.2243566273	0.5551088981	0.1629152489	3.4073476962	0.0006559751	0.0036912948	Aqu2.1.44204_001	2.33e-54	sp|Q91ZM9|DOK5_MOUSE	4.75e-07	M.musculus_Docking_protein_5
twi_ss.10939	2252.9781648267	-0.7727826352	0.1697607067	-4.552187901	5.30908852419215E-06	6.12716677257769E-05	Aqu2.1.00547_001	1.66e-59	sp|Q17QK8|SPRE_BOVIN	3.97e-36	B.taurus_Sepiapterin_reductase
twi_ss.28259	2185.9899826406	-0.7312581921	0.1637074318	-4.4668600823	7.93760066203505E-06	8.66524017001947E-05	Aqu2.1.39774_001	1.45e-173	sp|Q91YS8|KCC1A_MOUSE	3.78e-148	M.musculus_Calcium/calmodulin-dependent_protein_kinase_type_1
twi_ss.5603	2052.6740806806	-0.9840118103	0.2334933299	-4.2143037256	0.000025055	0.000233116	Aqu2.1.42629_001	9.88e-05	None	None	None
twi_ss.6247	3049.6395337715	0.721043268	0.1685370769	4.278247144	1.88370808916052E-05	0.0001827018	Aqu2.1.40393_001	6.62e-05	sp|Q8BX57|PXK_MOUSE	1.89e-119	M.musculus_PX_domain-containing_protein_kinase-like_protein
twi_ss.19390	3520.62424858	1.2256194621	0.1588977872	7.7132569551	1.22646803076542E-14	1.10470012986076E-12	Aqu2.1.43460_001	9.98e-33	sp|Q969V6|MKL1_HUMAN	1.38e-04	H.sapiens_MKL/myocardin-like_protein_1
twi_ss.11256	3868.778261511	1.8750387174	0.3818104141	4.9109155961	9.0652105030514E-07	1.3035423860134E-05	Aqu2.1.37483_001	1.87e-158	None	None	None
twi_ss.16285	3679.1334716767	1.4296034347	0.279817093	5.1090639931	3.23758692985515E-07	5.24155467121514E-06	Aqu2.1.38557_001	0.0	sp|Q9QZZ4|MYO15_MOUSE	1.16e-62	M.musculus_Unconventional_myosin-XV
twi_ss.21114b	3581.4402130936	0.8554393202	0.2141171134	3.9951935957	6.46414093498412E-05	0.0005223449	Aqu2.1.28608_001	1.87e-04	sp|P23468|PTPRD_HUMAN	3.84e-11	H.sapiens_Receptor-type_tyrosine-protein_phosphatase_delta
twi_ss.31298	2303.5976568768	-0.8839992616	0.1495654016	-5.9104529001	3.41168395482012E-09	9.17862907573977E-08	Aqu2.1.31908_001	0.0	sp|Q9NQL2|RRAGD_HUMAN	0.0	H.sapiens_Ras-related_GTP-binding_protein_D
twi_ss.971a	1867.6831623398	-1.2389964399	0.1706491193	-7.2604912649	3.85686955322123E-13	2.48023620664357E-11	Aqu2.1.38824_001	1.90e-132	sp|Q68EK7|RAB4B_DANRE	4.05e-118	D.rerio_Ras-related_protein_Rab-4B
twi_ss.20750	3688.6170511842	1.2810719264	0.1859576238	6.889053	5.61650130097631E-12	2.78328842248382E-10	Aqu2.1.32210_001	0.0	sp|Q3UHC2|LRRK1_MOUSE	2.30e-07	M.musculus_Leucine-rich_repeat_serine/threonine-protein_kinase_1
twi_ss.24126	2705.4548258507	0.6395600421	0.2046249843	3.1255227416	0.0017748935	0.0084971181	Aqu2.1.14422_001	5.91e-32	sp|Q3U2U7|MET17_MOUSE	1.76e-36	M.musculus_Methyltransferase-like_protein_17_mitochondrial
twi_ss.7141	3244.3762211491	0.6504636002	0.1709370865	3.8052807233	0.0001416435	0.0010221098	Aqu2.1.24071_001	1.10e-38	sp|P18052|PTPRA_MOUSE	3.37e-36	M.musculus_Receptor-type_tyrosine-protein_phosphatase_alpha
twi_ss.8364b	2044.1570294971	-1.0099387567	0.2337448933	-4.3206880044	1.55543468079509E-05	0.0001543268	Aqu2.1.20575_001	3.27e-169	sp|Q42656|AGAL_COFAR	4.47e-159	C.arabica_Alpha-galactosidase
twi_ss.17559	2076.4291909732	-1.0551520924	0.284937465	-3.7031005814	0.0002129804	0.0014413445	Aqu2.1.23413_001	1.24e-04	None	None	None
twi_ss.22950	2476.9772264928	-0.7711871478	0.1975459295	-3.903837197	9.46794822659093E-05	0.0007278502	Aqu2.1.24788_001	1.62e-99	sp|A0ZSK3|STXA_SYNVE	2.87e-69	S.verrucosa_Neoverrucotoxin_subunit_alpha
twi_ss.29206	3107.0006942705	0.5421421589	0.1664468308	3.2571491838	0.0011253727	0.0058560041	Aqu2.1.40689_001	2.76e-133	sp|Q0P4Q0|F16B2_XENTR	6.24e-66	X.tropicalis_Protein_FAM160B2
twi_ss.19986	3123.0665167578	0.7652193758	0.1438834139	5.318329301	1.0472440523686E-07	1.93831275342012E-06	Aqu2.1.35963_001	0.0	sp|Q96Q15|SMG1_HUMAN	1.71e-24	H.sapiens_Serine/threonine-protein_kinase_SMG1
twi_ss.29862b	2561.894709267	1.4017242646	0.1781010461	7.8703876008	3.53544178571208E-15	3.52931538839388E-13	Aqu2.1.39786_001	2.34e-55	None	None	None
twi_ss.22580	2361.7430682593	-0.9521090992	0.1647594924	-5.7787814549	7.5243588083143E-09	1.86436890472676E-07	None	None	None	None	None
c33275_g3	3174.6479730926	1.2354507758	0.1703920852	7.2506347608	4.14822912149584E-13	2.65525073304636E-11	None	None	None	None	None
twi_ss.12283	3281.9453170243	0.820687059	0.1626340683	5.0462185908	4.50639815548801E-07	6.96539529321154E-06	Aqu2.1.27088_001	3.84e-43	sp|Q8HY11|CLC4M_SYMSY	2.60e-07	S.syndactylus_C-type_lectin_domain_family_4_member_M
twi_ss.29056	3088.9659852688	0.836793866	0.1537926912	5.4410509336	0.000000053	1.05143437388789E-06	Aqu2.1.44111_001	4.33e-14	None	None	None
twi_ss.13311	2381.9861951417	1.0318995435	0.1539651654	6.7021624068	2.05357610035117E-11	9.11484531732111E-10	Aqu2.1.17961_001	2.41e-04	sp|O60237|MYPT2_HUMAN	4.24e-04	H.sapiens_Protein_phosphatase_1_regulatory_subunit_12B
twi_ss.23936	3107.3939632681	1.0810104285	0.2342926072	4.613933155	3.95119547314256E-06	4.71347960411294E-05	Aqu2.1.41697_001	1.02e-12	sp|P22607|FGFR3_HUMAN	2.65e-60	H.sapiens_Fibroblast_growth_factor_receptor_3
twi_ss.21473	3555.9353016076	1.5005806222	0.2136114546	7.0248134639	2.14352425695348E-12	1.15993606170798E-10	Aqu2.1.36125_001	1.34e-109	sp|Q92783|STAM1_HUMAN	3.69e-71	H.sapiens_Signal_transducing_adapter_molecule_1
twi_ss.20899	2062.0618468478	-1.306113796	0.1970942502	-6.6268488013	3.42928564840757E-11	1.46563534389128E-09	Aqu2.1.41413_001	1.84e-98	sp|Q96PS8|AQP10_HUMAN	3.67e-68	H.sapiens_Aquaporin-10
twi_ss.4871b	2386.418152504	1.4371454398	0.1695243745	8.4775150712	2.30054569260135E-17	3.07317340540157E-15	Aqu2.1.26430_001	2.32e-49	sp|Q14511|CASL_HUMAN	4.58e-11	H.sapiens_Enhancer_of_filamentation_1
twi_ss.30791	1934.6025479042	-0.7694762745	0.1994812359	-3.8573867406	0.0001146058	0.000852361	None	None	sp|B1MT69|ATPO_PLEMO	1.66e-58	P.moloch_ATP_synthase_subunit_O_mitochondrial
twi_ss.5335	3514.6585281731	1.5063111598	0.1997149875	7.5423040548	4.61739607403956E-14	3.76637865012808E-12	Aqu2.1.36413_001	2.99e-17	sp|Q8WUM4|PDC6I_HUMAN	1.36e-13	H.sapiens_Programmed_cell_death_6-interacting_protein
twi_ss.24226	2151.8488300407	-0.4589613658	0.1476297175	-3.1088684153	0.0018780534	0.0089015997	Aqu2.1.34247_001	6.97e-128	sp|P29844|HSP7C_DROME	5.85e-117	D.melanogaster_Heat_shock_70_kDa_protein_cognate_3
twi_ss.12878	2506.8114540278	-0.7537074438	0.1519694329	-4.9595989759	7.06388505733931E-07	1.03623633742995E-05	Aqu2.1.31088_001	6.26e-63	None	None	None
twi_ss.14786	2292.9448260289	-0.7890396822	0.1769489662	-4.4591369985	0.000008229	0.000089235	Aqu2.1.41302_001	1.45e-04	sp|P12682|HMGB1_PIG	5.38e-20	S.scrofa_High_mobility_group_protein_B1
twi_ss.5811	2495.5676791267	3.4186122048	0.2524878641	13.5397089947	9.11492862092971E-42	6.46271810835765E-39	Aqu2.1.26818_001	0.0	sp|P42356|PI4KA_HUMAN	2.03e-10	H.sapiens_Phosphatidylinositol_4-kinase_alpha
twi_ss.14571	3235.0369242444	1.4785141103	0.3805565277	3.8851366425	0.0001022723	0.0007771462	Aqu2.1.28658_001	3.65e-86	sp|Q4KLT0|RN217_XENLA	7.95e-47	X.laevis_Probable_E3_ubiquitin-protein_ligase_RNF217
twi_ss.31462	3046.3138962381	0.8869648367	0.1612968015	5.4989610976	3.82035400125741E-08	7.93096312633407E-07	Aqu2.1.39996_001	5.96e-06	sp|Q9DBG5|PLIN3_MOUSE	7.17e-07	M.musculus_Perilipin-3
twi_ss.30629	1586.8035656922	-1.1287655461	0.242527687	-4.6541719017	3.25285345772915E-06	3.98352098375228E-05	Aqu2.1.34476_001	7.96e-33	sp|Q4KTD9|RS3A_SUBDO	2.83e-38	S.domuncula_40S_ribosomal_protein_S3a
twi_ss.39	2274.7042584498	-0.6217675661	0.1578471268	-3.9390489948	8.18052250359462E-05	0.0006413604	Aqu2.1.43394_001	5.70e-107	sp|Q5SSH7|ZZEF1_MOUSE	3.46e-37	M.musculus_Zinc_finger_ZZ-type_and_EF-hand_domain-containing_protein_1
twi_ss.2794	2099.0867144511	-1.065628695	0.174958134	-6.0907639483	1.12373141850512E-09	3.40717337549381E-08	Aqu2.1.31586_001	3.01e-121	sp|A9JTH1|NCLDA_DANRE	7.30e-119	D.rerio_Neurocalcin-delta_A
twi_ss.13322	2096.2935540669	-0.7757062363	0.1865977626	-4.1571036314	3.22307809127933E-05	0.00028787	Aqu2.1.37486_001	6.25e-125	sp|Q96BM9|ARL8A_HUMAN	2.33e-112	H.sapiens_ADP-ribosylation_factor-like_protein_8A
twi_ss.23964	2100.0331011828	-0.6851960166	0.1647818307	-4.1582012635	3.2076335869433E-05	0.0002868612	Aqu2.1.30558_001	2.04e-20	sp|Q6ZMI0|PPR21_HUMAN	8.37e-101	H.sapiens_Protein_phosphatase_1_regulatory_subunit_21
twi_ss.4597	2983.2434019192	0.6159988919	0.1571672939	3.9193834593	8.87757750591878E-05	0.000689946	Aqu2.1.31153_001	0.0	sp|Q38SD2|LRRK1_HUMAN	5.06e-112	H.sapiens_Leucine-rich_repeat_serine/threonine-protein_kinase_1
twi_ss.18359	3258.8464640251	1.0030111846	0.1824114922	5.4986183838	3.82778518851689E-08	0.000000794	Aqu2.1.35108_001	2.13e-41	sp|Q91428|GATA3_DANRE	1.30e-29	D.rerio_Transcription_factor_GATA-3
twi_ss.31576	1930.7849368778	-0.8667859584	0.1875746608	-4.6210183967	3.81860908351375E-06	4.5750510562098E-05	Aqu2.1.38316_001	3.84e-46	None	None	None
twi_ss.24357	1883.587848308	-1.0224254039	0.1842230652	-5.549931561	2.85781451079721E-08	6.11643087094152E-07	Aqu2.1.36775_001	7.30e-179	sp|Q5R478|AP3M1_PONAB	0.0	P.abelii_AP-3_complex_subunit_mu-1
twi_ss.24540	2216.3793850785	-0.6319292725	0.1519353376	-4.1591987924	3.19365861941295E-05	0.0002857038	Aqu2.1.37530_001	0.0	sp|O00116|ADAS_HUMAN	0.0	H.sapiens_Alkyldihydroxyacetonephosphate_synthase_peroxisomal
twi_ss.10990b	2518.3632673538	1.3403824257	0.1701421476	7.8780152023	3.3262225860948E-15	3.34460752547976E-13	Aqu2.1.34190_001	6.51e-11	None	None	None
twi_ss.1766	2049.5614437158	0.6200747057	0.1589482393	3.9011108802	9.5752277969621E-05	0.0007348715	Aqu2.1.42559_001	1.82e-99	sp|Q503J2|MTU1_DANRE	7.89e-108	D.rerio_Mitochondrial_tRNA-specific_2-thiouridylase_1
twi_ss.28331	2243.3960232566	0.7791423171	0.1831455103	4.2542255916	2.09773734113213E-05	0.0002004376	Aqu2.1.22143_001	5.50e-16	sp|Q9NRJ4|TULP4_HUMAN	4.08e-04	H.sapiens_Tubby-related_protein_4
twi_ss.30912	2693.1062182109	0.6030205198	0.1524595735	3.9552814304	7.64446094037966E-05	0.0006043014	Aqu2.1.34136_001	2.56e-08	sp|P29375|KDM5A_HUMAN	1.80e-07	H.sapiens_Lysine-specific_demethylase_5A
twi_ss.2300	3174.9719447713	1.1388497263	0.2242315167	5.0789012318	3.79623991177383E-07	5.99849291659257E-06	Aqu2.1.27325_001	2.13e-09	sp|Q6INU3|PDLI7_XENLA	8.31e-10	X.laevis_PDZ_and_LIM_domain_protein_7
twi_ss.30266	2872.4911658305	1.2789459953	0.3289677455	3.8877549938	0.0001011757	0.0007705119	None	None	None	None	None
twi_ss.11996	973.019644619	1.8448507741	0.2161354645	8.5356226857	1.3940259518535E-17	1.92738028103265E-15	Aqu2.1.24549_001	1.99e-84	sp|Q568T4|HIKES_DANRE	1.17e-59	D.rerio_Protein_Hikeshi
twi_ss.4221	1560.0489357326	-1.0927688403	0.2472017282	-4.4205550195	9.84477148752406E-06	0.000104502	Aqu2.1.34340_001	2.35e-09	sp|P21533|RL6_RAT	1.38e-10	R.norvegicus_60S_ribosomal_protein_L6
twi_ss.400	1780.0802004621	-1.0423965675	0.1757296112	-5.9318208259	0.000000003	8.16192950199626E-08	Aqu2.1.39146_001	1.01e-27	sp|Q86Y82|STX12_HUMAN	7.10e-15	H.sapiens_Syntaxin-12
twi_ss.1812	1996.7475436691	-0.6474340543	0.1584111399	-4.0870487698	4.3689530433486E-05	0.0003729864	Aqu2.1.35102_001	2.85e-41	sp|Q4U471|CALU_MESAU	4.36e-37	M.auratus_Calumenin
twi_ss.26420	1862.163048998	-0.581838759	0.1776237171	-3.2756816966	0.0010540729	0.0055265876	Aqu2.1.43536_001	2.72e-89	sp|Q9DCR2|AP3S1_MOUSE	5.82e-72	M.musculus_AP-3_complex_subunit_sigma-1
twi_ss.29210a	2644.7452592976	3.2664615372	0.1815867981	17.9884307213	2.40060250902677E-72	4.74153289854345E-69	Aqu2.1.40687_001	1.39e-57	sp|P43300|EGR3_MOUSE	5.64e-45	M.musculus_Early_growth_response_protein_3
c31436_g5	2703.7515532642	1.0021966813	0.2267720108	4.4194020136	9.89743840618131E-06	0.0001049402	None	None	None	None	None
twi_ss.423	2126.3049643991	-0.4883039623	0.1554489114	-3.1412504455	0.0016822811	0.0081198179	Aqu2.1.21881_001	5.22e-90	sp|Q5HZI9|S2551_MOUSE	9.60e-74	M.musculus_Solute_carrier_family_25_member_51
twi_ss.29422	2741.5845081899	1.7295420454	0.2378933632	7.2702408423	3.58847128855339E-13	2.32385030611425E-11	Aqu2.1.16008_001	0.0	sp|Q95UN8|M3KSL_DROME	7.88e-106	D.melanogaster_Mitogen-activated_protein_kinase_kinase_kinase
twi_ss.25314	2772.1062709296	0.9692207558	0.1947561275	4.9765867086	6.47152937592178E-07	9.56444309476158E-06	Aqu2.1.43829_001	0.0	sp|O94855|SC24D_HUMAN	0.0	H.sapiens_Protein_transport_protein_Sec24D
twi_ss.31623	2204.0434244266	1.329530375	0.1744868314	7.619660259	2.54344254815175E-14	2.19100540004648E-12	Aqu2.1.34939_001	1.04e-11	None	None	None
twi_ss.15492	1737.9890849763	-0.9039886447	0.1616117893	-5.5935810655	2.22433295941461E-08	4.8931785993423E-07	Aqu2.1.19196_001	3.81e-108	sp|Q54PR9|CF60_DICDI	5.79e-37	D.discoideum_Counting_factor_60
twi_ss.3498	1876.2897756909	-0.6137053977	0.1634570109	-3.7545370135	0.0001736622	0.0012157232	Aqu2.1.30833_001	8.49e-48	sp|B0VYY3|COX5A_OTOCR	1.88e-43	O.crassicaudatus_Cytochrome_c_oxidase_subunit_5A_mitochondrial
twi_ss.1281	1992.1371521086	-0.6294788858	0.1710661012	-3.6797406456	0.0002334713	0.0015586547	Aqu2.1.40997_001	1.67e-71	sp|P18321|PROF_CLYJA	2.46e-74	C.japonicus_Profilin
twi_ss.13421	2339.8206557684	0.615739247	0.1467964988	4.1945090786	2.73463199530301E-05	0.0002509726	Aqu2.1.16732_001	9.30e-163	sp|Q8BG09|T184B_MOUSE	4.96e-128	M.musculus_Transmembrane_protein_184B
twi_ss.12388	2627.3536316405	1.215702569	0.2196398403	5.5349820284	3.11260268019107E-08	6.6207453317418E-07	Aqu2.1.30849_001	2.20e-11	sp|Q6PFK1|ZN598_DANRE	2.73e-74	D.rerio_E3_ubiquitin-protein_ligase_ZNF598
twi_ss.18489	2720.6051049989	0.6325077027	0.1639281717	3.8584441964	0.0001141111	0.000850054	Aqu2.1.27347_001	0.0	sp|Q14155|ARHG7_HUMAN	7.47e-96	H.sapiens_Rho_guanine_nucleotide_exchange_factor_7
twi_ss.23387a	3295.7919468031	1.5781475219	0.2471404136	6.3856311433	1.7069198769714E-10	6.30170206114994E-09	Aqu2.1.32572_001	1.74e-140	sp|Q9UKA9|PTBP2_HUMAN	5.74e-113	H.sapiens_Polypyrimidine_tract-binding_protein_2
twi_ss.30877	2544.4900792968	0.8259621704	0.2180938689	3.7871865656	0.0001523627	0.001088665	None	None	None	None	None
twi_ss.464	2932.3683915485	0.7377566028	0.1836064726	4.0181404945	5.8659220305319E-05	0.0004796111	Aqu2.1.14425_001	1.63e-168	sp|Q54LN4|GGHA_DICDI	4.63e-82	D.discoideum_Gamma-glutamyl_hydrolase_A
c33719_g2	2799.1359712841	0.5457125752	0.172697608	3.1599312893	0.0015780635	0.0077069254	None	None	None	None	None
twi_ss.16576a	1386.8143089894	-0.9512768571	0.1850047156	-5.1419059991	0.000000272	4.51674559504957E-06	Aqu2.1.30718_001	2.30e-96	sp|P48416|CP10_LYMST	7.79e-64	L.stagnalis_Cytochrome_P450_10
c26297_g1	2161.3309356314	-0.5369624364	0.1673965165	-3.2077276613	0.0013378812	0.0067190505	None	None	None	None	None
twi_ss.2926	2987.8392572905	0.878608244	0.1828726547	4.8044812683	1.55153224901549E-06	2.06761299998922E-05	Aqu2.1.43638_001	2.07e-04	sp|Q91YE6|IPO9_MOUSE	5.75e-31	M.musculus_Importin-9
twi_ss.1280	1895.3666066369	-0.8136963717	0.1681575186	-4.8388937868	1.30563794019172E-06	1.7837697787639E-05	Aqu2.1.40996_001	1.70e-68	sp|Q07G98|CSN6_XENTR	1.29e-61	X.tropicalis_COP9_signalosome_complex_subunit_6
twi_ss.1349a	3335.5185697049	2.3015049932	0.1871901147	12.2950135319	9.63406308933668E-35	4.44001854243897E-32	Aqu2.1.28185_001	2.18e-108	sp|P98168|ZXDA_HUMAN	3.93e-09	H.sapiens_Zinc_finger_X-linked_protein_ZXDA
twi_ss.31405	3252.3218609683	0.9700236025	0.188531165	5.1451631497	2.67288412000649E-07	4.44441321024771E-06	Aqu2.1.37133_001	0.0	sp|Q04336|YM54_YEAST	0.0	S.cerevisiae_Uncharacterized_protein_YMR196W
twi_ss.5844	2782.6558646062	0.6423431671	0.1595666812	4.025546953	0.000056843	0.0004669708	Aqu2.1.26930_001	0.0	sp|Q9TZM3|LRK1_CAEEL	1.84e-27	C.elegans_Leucine-rich_repeat_serine/threonine-protein_kinase_1
twi_ss.5778	3155.5982191684	1.7582716012	0.3956380329	4.4441420064	8.82433079033842E-06	9.5019624226806E-05	Aqu2.1.36578_001	0.0	sp|P49951|CLH1_BOVIN	0.0	B.taurus_Clathrin_heavy_chain_1
twi_ss.19688	1953.5454652973	-0.5612364562	0.1802882729	-3.1129948014	0.0018519928	0.0087976816	Aqu2.1.37084_001	2.09e-83	sp|Q8N801|CB061_HUMAN	8.17e-23	H.sapiens_Uncharacterized_protein_C2orf61
twi_ss.18725	1805.8387698426	-1.0246243502	0.1775467707	-5.7710109075	7.87973734876928E-09	0.000000194	Aqu2.1.22906_001	1.08e-134	sp|A3KG59|P20D2_MOUSE	9.10e-99	M.musculus_Peptidase_M20_domain-containing_protein_2
twi_ss.23665	2960.5329596624	1.1689586114	0.2032114439	5.7524251036	8.79722463505353E-09	2.14515745686508E-07	Aqu2.1.37771_001	0.0	sp|Q86VP6|CAND1_HUMAN	0.0	H.sapiens_Cullin-associated_NEDD8-dissociated_protein_1
twi_ss.28623	2767.7312878326	2.2684173954	0.1811907949	12.519495795	5.84049782472728E-36	2.83335869911156E-33	Aqu2.1.29514_001	2.24e-98	sp|B8A5G9|TRM5_DANRE	2.53e-99	D.rerio_tRNA_(guanine(37)-N1)-methyltransferase
twi_ss.25451	434.5490185532	1.9820006257	0.2251946551	8.8012773863	1.35267546806667E-18	2.12574064701231E-16	Aqu2.1.35737_001	1.35e-49	sp|O13146|EPHA3_DANRE	7.59e-24	D.rerio_Ephrin_type-A_receptor_3
twi_ss.15470a	1947.7368039601	1.1435694544	0.1660451095	6.8871010873	5.69407622343502E-12	2.81165349518616E-10	Aqu2.1.42552_001	0.0	sp|Q9YHT4|HEM0_DANRE	6.53e-164	D.rerio_5-aminolevulinate_synthase_erythroid-specific_mitochondrial
twi_ss.24387b	1821.0817484449	-0.8384472193	0.2395655792	-3.4998651392	0.0004654936	0.0027921538	Aqu2.1.44084_001	1.04e-94	sp|Q5F389|WWOX_CHICK	1.60e-41	G.gallus_WW_domain-containing_oxidoreductase
twi_ss.11250	3394.2501296135	1.5901615599	0.1483918955	10.7159596166	8.56642290331119E-27	2.75440379212048E-24	Aqu2.1.32002_001	0.0	sp|Q8QG60|CRY2_CHICK	9.88e-107	G.gallus_Cryptochrome-2
g1155	2941.1868362968	0.7824215131	0.2450146712	3.1933659697	0.001406246	0.0070089248	None	None	None	None	None
c14969_g1	1722.809759951	-0.9587957442	0.1704800696	-5.6240928711	1.86485308842006E-08	4.19584358022714E-07	None	None	None	None	None
twi_ss.12164	2173.5964125446	1.5832822699	0.1597191478	9.9129145893	3.65815837895753E-23	9.54296183914468E-21	None	None	None	None	None
twi_ss.1701	1886.0856387933	-0.8054409466	0.1511113234	-5.3301164242	9.81498255872187E-08	1.83629159481581E-06	Aqu2.1.35789_001	1.97e-31	sp|Q94519|ACPM_DROME	2.45e-22	D.melanogaster_Acyl_carrier_protein_mitochondrial
twi_ss.5758	1677.8319286868	3.3182857652	0.2118839997	15.660860517	2.80081806570736E-55	3.52037368877E-52	None	None	None	None	None
twi_ss.8336	2055.3536682288	-0.6077551477	0.1756358022	-3.4603146965	0.0005395444	0.0031369812	Aqu2.1.27847_001	0.0	sp|Q14974|IMB1_HUMAN	0.0	H.sapiens_Importin_subunit_beta-1
c34250_g1	2771.5451551583	0.8626033152	0.1897306268	4.546463214	5.45548996754255E-06	6.26735390870323E-05	None	None	None	None	None
twi_ss.30178	1864.464186201	1.6440621708	0.1793154522	9.1685471107	4.79436986176021E-20	8.77972949784062E-18	Aqu2.1.34611_001	8.00e-113	sp|Q0PGG7|HIF1A_BOSMU	1.04e-42	B.mutus_Hypoxia-inducible_factor_1-alpha
twi_ss.2579	3304.1711527995	1.3016261754	0.2271833942	5.7294072032	1.00782203050446E-08	2.42122456885397E-07	Aqu2.1.43896_001	1.42e-17	sp|Q08C76|SSUH2_DANRE	6.64e-14	D.rerio_Protein_SSUH2_homolog
twi_ss.6274b	2001.4547502379	-0.5461642533	0.1586119176	-3.4433998501	0.0005744493	0.0033058631	Aqu2.1.34603_001	3.29e-15	sp|Q61555|FBN2_MOUSE	3.43e-04	M.musculus_Fibrillin-2
twi_ss.17482	2306.0739701448	1.5233451745	0.1859468456	8.1923690049	2.5613393316865E-16	3.079398052165E-14	Aqu2.1.41184_001	3.29e-83	sp|Q93YS4|AB22G_ARATH	8.10e-123	A.thaliana_ABC_transporter_G_family_member_22
twi_ss.24088b	1704.2687577807	-0.8698177571	0.1774726465	-4.9011370164	9.52835699144664E-07	1.36375842405529E-05	Aqu2.1.38752_001	3.09e-73	sp|P60522|GBRL2_RAT	1.72e-54	R.norvegicus_Gamma-aminobutyric_acid_receptor-associated_protein-like_2
twi_ss.13329	2021.2190766925	-0.8966348791	0.169635715	-5.2856491857	1.25259741264126E-07	2.26384468329125E-06	Aqu2.1.39776_001	5.92e-140	sp|Q5XIG6|GALK2_RAT	2.26e-145	R.norvegicus_N-acetylgalactosamine_kinase
twi_ss.27325c	2410.207017968	0.7472155855	0.2136806923	3.4968792798	0.0004707348	0.002816894	Aqu2.1.30909_001	1.47e-06	None	None	None
twi_ss.5227	1632.8424763954	-1.1680371197	0.1907034873	-6.1248860001	9.07485569268777E-10	2.84187893107817E-08	Aqu2.1.41635_001	1.78e-53	sp|P61486|RL36A_TAKRU	2.58e-49	T.rubripes_60S_ribosomal_protein_L36a
twi_ss.12664	1670.0422405533	-0.6572407999	0.1553347701	-4.2311248119	2.32525594588415E-05	0.0002182552	Aqu2.1.36251_001	9.58e-28	None	None	None
twi_ss.29585	1886.9795230983	-0.6031869695	0.171424478	-3.518674675	0.0004337082	0.0026300217	Aqu2.1.30850_001	1.84e-52	sp|O43759|SNG1_HUMAN	1.25e-18	H.sapiens_Synaptogyrin-1
twi_ss.21635b	1730.8166169286	-0.5713658689	0.1783182308	-3.2041921142	0.0013544207	0.0067859089	Aqu2.1.18015_001	1.02e-24	sp|Q95218|DMBT1_RABIT	1.43e-15	O.cuniculus_Deleted_in_malignant_brain_tumors_1_protein
twi_ss.9811	2796.1210349	0.8477958238	0.2096212511	4.0444173443	5.24534093890615E-05	0.0004359608	Aqu2.1.43576_001	0.0	sp|P42859|HD_MOUSE	2.66e-20	M.musculus_Huntingtin
twi_ss.21033	1858.4885434101	-0.6005797444	0.1576947667	-3.8084950876	0.0001398151	0.0010112916	Aqu2.1.21419_001	1.70e-137	sp|Q5ZKU1|DCNL1_CHICK	9.16e-127	G.gallus_DCN1-like_protein_1
twi_ss.19579	1748.7841692652	-0.9158355645	0.1754565317	-5.2197290998	1.79185034407107E-07	0.000003132	Aqu2.1.33526_001	1.05e-92	sp|Q99LU0|CH1B1_MOUSE	1.86e-76	M.musculus_Charged_multivesicular_body_protein_1b-1
twi_ss.27338	762.951356304	0.915480326	0.2319956953	3.9461091067	7.94314293060232E-05	0.0006255875	Aqu2.1.37717_001	4.49e-104	sp|Q923M0|PP16A_MOUSE	2.88e-19	M.musculus_Protein_phosphatase_1_regulatory_subunit_16A
twi_ss.2597	1904.2211350908	-0.7402337825	0.1616863408	-4.5782085162	4.68975085012158E-06	5.47870682330216E-05	Aqu2.1.38438_001	7.49e-44	sp|Q16943|VP33_APLCA	2.22e-44	A.californica_Vesicle-associated_membrane_protein/synaptobrevin-binding_protein
twi_ss.5933	1685.6946072991	-0.7092529725	0.1938443558	-3.6588786384	0.0002533213	0.0016761999	Aqu2.1.29899_001	3.92e-11	sp|P48739|PIPNB_HUMAN	6.38e-18	H.sapiens_Phosphatidylinositol_transfer_protein_beta_isoform
c34273_g1	2812.1267817452	0.7740918574	0.2202802046	3.5141235636	0.0004412075	0.0026664805	None	None	None	None	None
twi_ss.1961	2531.1617310706	1.0351515611	0.192939081	5.3651730684	8.0871637741914E-08	1.53063827983532E-06	None	None	None	None	None
twi_ss.724b	1633.0941606499	-1.233199698	0.1691055973	-7.2924830255	3.04293917098894E-13	2.01978882471913E-11	Aqu2.1.41260_001	2.03e-86	sp|P50882|RL9_DROME	4.62e-71	D.melanogaster_60S_ribosomal_protein_L9
twi_ss.10124	1680.8761358497	-0.9943594641	0.1778446207	-5.5911697549	2.25544938342157E-08	0.000000495	Aqu2.1.28510_001	3.88e-42	sp|Q6V289|ABRAL_COTCO	1.70e-40	C.coturnix_Costars_family_protein_ABRACL
twi_ss.19399	2397.6107329215	0.9988690863	0.2177528692	4.5871684268	0.000004493	5.27334206634209E-05	Aqu2.1.43461_001	2.00e-92	sp|A4IHK8|DCNL3_XENTR	2.57e-71	X.tropicalis_DCN1-like_protein_3
c29213_g2	1540.4012253367	-0.6605268761	0.1966801706	-3.3583806347	0.0007840057	0.0043014537	None	None	None	None	None
twi_ss.30934	1552.0410661845	-1.544306024	0.2210694449	-6.9856149721	2.83610893000509E-12	1.48812303856738E-10	Aqu2.1.29055_001	8.75e-26	sp|Q9CWB7|YD286_MOUSE	7.13e-24	M.musculus_Glutaredoxin-like_protein_C5orf63_homolog
g3637	2448.014224285	0.7457142338	0.157718519	4.7281336316	2.26593041169056E-06	2.8941112121971E-05	None	None	None	None	None
twi_ss.1333	1779.3966982548	0.6269728648	0.1685032349	3.7208357764	0.0001985645	0.0013584133	Aqu2.1.43338_001	2.56e-04	sp|Q2TAS2|SMUF2_XENLA	2.41e-33	X.laevis_E3_ubiquitin-protein_ligase_SMURF2
twi_ss.14977	2505.1416491307	0.6781686827	0.1616004276	4.1965772796	2.70979026457259E-05	0.0002489406	Aqu2.1.38469_001	3.12e-10	sp|Q8BKI2|TNR6B_MOUSE	2.97e-07	M.musculus_Trinucleotide_repeat-containing_gene_6B_protein
twi_ss.18573	1632.1801938011	-0.7623837279	0.160652892	-4.7455337931	2.07957189892088E-06	2.67605182636046E-05	Aqu2.1.29979_001	1.18e-69	sp|Q9CPW4|ARPC5_MOUSE	1.19e-47	M.musculus_Actin-related_protein_2/3_complex_subunit_5
twi_ss.30579a	1924.8987529939	-0.6076532947	0.1818925905	-3.3407259354	0.0008355966	0.0045385814	Aqu2.1.34429_001	9.06e-19	sp|P33248|TYB12_LATJA	4.03e-16	L.japonicus_Thymosin_beta-12
twi_ss.21992	2525.7972136583	0.7328891906	0.178216341	4.1123568494	0.000039164	0.0003397001	Aqu2.1.32890_001	8.75e-04	None	None	None
twi_ss.24392	2044.8505874137	0.6640909101	0.1742899117	3.8102659165	0.0001388174	0.0010059168	Aqu2.1.27095_001	6.75e-09	sp|O43933|PEX1_HUMAN	6.68e-26	H.sapiens_Peroxisome_biogenesis_factor_1
twi_ss.149	2570.372867153	0.8273625346	0.1666438248	4.9648556466	6.87521883677044E-07	1.01124229401264E-05	Aqu2.1.43383_001	2.02e-45	sp|Q8IV36|HID1_HUMAN	2.29e-37	H.sapiens_Protein_HID1
c26055_g2	1722.1216195464	-1.0237231294	0.1866349169	-5.4851640102	4.13085982419275E-08	8.51801162256359E-07	None	None	None	None	None
twi_ss.5022	1944.1269329646	1.5156491415	0.271728998	5.5777968217	2.4358392201897E-08	5.29110967138143E-07	Aqu2.1.40863_001	3.90e-78	sp|Q05062|CDC42_CAEEL	7.54e-57	C.elegans_Cell_division_control_protein_42_homolog
twi_ss.23575	1308.9738516446	3.1449831931	0.2832589438	11.1028557489	1.21498562588666E-28	4.30727981115616E-26	Aqu2.1.43588_001	3.28e-12	sp|Q5ZKW9|MBNL1_CHICK	3.26e-15	G.gallus_Muscleblind-like_protein_1
twi_ss.3774	2975.0875646755	1.3012719462	0.2108517271	6.1715024303	6.7644091363256E-10	2.16333953025856E-08	Aqu2.1.33545_001	8.90e-04	sp|F1LRS8|CD2AP_RAT	5.26e-06	R.norvegicus_CD2-associated_protein
twi_ss.4294	1563.4343518799	-1.2291070641	0.1766488307	-6.957912257	3.45352181797315E-12	1.78498664131951E-10	Aqu2.1.38524_001	5.36e-101	sp|Q9XZV3|GNAO_GEOCY	5.59e-102	G.cydonium_Guanine_nucleotide-binding_protein_G(o)_subunit_alpha
twi_ss.9203	2804.8439792337	0.8199486003	0.1766000716	4.6429686747	3.43438437453187E-06	4.17268219502434E-05	Aqu2.1.36604_001	0.0	sp|A0JN39|COPB_BOVIN	0.0	B.taurus_Coatomer_subunit_beta
twi_ss.18879	1968.679177681	-0.5594438261	0.1684375534	-3.3213723111	0.0008957596	0.0048086865	Aqu2.1.04865_001	1.17e-55	sp|F4JTP5|STY46_ARATH	2.12e-22	A.thaliana_Serine/threonine-protein_kinase_STY46
twi_ss.15378	1808.7855657376	-1.1313627831	0.3022383772	-3.7432797043	0.0001816338	0.00126608	Aqu2.1.31381_001	9.36e-52	sp|P46436|GST1_ASCSU	2.03e-41	A.suum_Glutathione_S-transferase_1
twi_ss.24384	2131.1500191019	0.7487984871	0.1923320863	3.893258279	9.89067508287575E-05	0.0007555164	Aqu2.1.41103_001	9.30e-119	sp|Q9R062|GLYG_MOUSE	2.26e-97	M.musculus_Glycogenin-1
twi_ss.4679	2049.3864000481	-0.5644914287	0.1624883289	-3.4740429197	0.000512679	0.0030130925	Aqu2.1.43659_001	0.0	sp|Q13LW5|RHMD_PARXL	2.28e-129	P.xenovorans_L-rhamnonate_dehydratase
twi_ss.23812a	2837.3732241964	1.0700540885	0.1820883896	5.8765640749	4.18869321034756E-09	1.11157144580164E-07	Aqu2.1.25573_001	1.54e-04	sp|Q9JJP9|UBQL1_RAT	1.23e-07	R.norvegicus_Ubiquilin-1
twi_ss.7028	1622.9254803534	-1.0478632057	0.3333549919	-3.1433853735	0.0016700581	0.0080777412	Aqu2.1.38629_001	6.62e-62	None	None	None
twi_ss.4710	2119.2706047842	-0.8911076681	0.2410199119	-3.6972367181	0.0002179591	0.0014689263	Aqu2.1.20368_001	2.13e-07	sp|O08680|EPHA3_RAT	8.82e-09	R.norvegicus_Ephrin_type-A_receptor_3
twi_ss.3792	1102.6933037754	-1.0115989692	0.2396009266	-4.2220160975	2.42126812926979E-05	0.0002263452	Aqu2.1.13107_001	8.17e-125	sp|Q6GQ29|CBPQ_XENLA	4.53e-96	X.laevis_Carboxypeptidase_Q
twi_ss.12101	2526.2579299951	0.9459912002	0.1644861065	5.7511921225	8.86163407421012E-09	2.15516187704537E-07	Aqu2.1.31785_001	1.49e-08	sp|O77775|NCF2_BOVIN	2.06e-11	B.taurus_Neutrophil_cytosol_factor_2
twi_ss.13422	1598.9095569065	-0.8058384321	0.204905395	-3.9327340895	8.39851264262615E-05	0.0006562183	Aqu2.1.41050_001	1.28e-37	sp|P25251|CYSP4_BRANA	8.85e-38	B.napus_Cysteine_proteinase_COT44_
twi_ss.30812	1696.8241678819	-0.9083998836	0.2221432381	-4.0892529139	4.32764786371807E-05	0.0003701457	Aqu2.1.30737_001	2.43e-05	None	None	None
twi_ss.6505c	3104.1015684217	1.184537907	0.170127246	6.9626584505	3.33910693849961E-12	1.73232617379721E-10	Aqu2.1.38474_001	2.47e-45	sp|Q7ZXV8|ZN207_XENLA	2.81e-43	X.laevis_BUB3-interacting_and_GLEBS_motif-containing_protein_ZNF207
twi_ss.7598	2290.4053673369	0.649280951	0.1806115085	3.5949035392	0.0003245118	0.0020581193	Aqu2.1.44003_001	2.60e-30	None	None	None
twi_ss.17845	2064.6308422076	0.7694664701	0.1950173981	3.9456298637	7.95904809341093E-05	0.0006264833	Aqu2.1.32658_001	5.68e-04	sp|Q6V0I7|FAT4_HUMAN	2.40e-07	H.sapiens_Protocadherin_Fat_4
twi_ss.6194	2368.5840504681	0.8265612663	0.2139280336	3.863735166	0.0001116663	0.0008349908	Aqu2.1.41326_001	3.06e-04	sp|O42287|ITSN1_XENLA	5.78e-05	X.laevis_Intersectin-1
twi_ss.23910	1846.4432828793	0.543307298	0.1682725936	3.2287331315	0.0012433987	0.0063383154	Aqu2.1.40603_001	6.53e-81	sp|Q91909|KIT_XENLA	5.18e-52	X.laevis_Mast/stem_cell_growth_factor_receptor-related_protein_Kit
twi_ss.29796	2398.9513728246	0.703757791	0.1925499018	3.6549371591	0.000257245	0.001697289	Aqu2.1.41498_001	1.45e-04	sp|P60669|PKHA4_RAT	2.24e-05	R.norvegicus_Pleckstrin_homology_domain-containing_family_A_member_4
twi_ss.63	1986.7574769628	0.7743783551	0.1778486956	4.3541413257	0.000013359	0.0001357097	Aqu2.1.30885_001	8.83e-14	sp|Q1LYG0|SPD2A_DANRE	9.45e-23	D.rerio_SH3_and_PX_domain-containing_protein_2A
twi_ss.7476a	1556.4165987576	0.572673122	0.1794401102	3.1914443279	0.0014156339	0.0070468242	Aqu2.1.37744_001	2.65e-125	sp|Q09225|NRF6_CAEEL	3.61e-43	C.elegans_Nose_resistant_to_fluoxetine_protein_6
twi_ss.15732	2509.8221315679	1.0397027274	0.2152565643	4.8300628164	1.36489983877437E-06	1.85374314055938E-05	Aqu2.1.28078_001	0.0	sp|P15170|ERF3A_HUMAN	0.0	H.sapiens_Eukaryotic_peptide_chain_release_factor_GTP-binding_subunit_ERF3A
twi_ss.23081	1826.5812159822	-0.9522623294	0.1999880482	-4.7615961949	1.92067707047564E-06	2.49228354541494E-05	Aqu2.1.33686_001	1.07e-137	sp|C5FH26|MCPAL_ARTOC	2.30e-63	A.otae_Metallocarboxypeptidase_A-like_protein_MCYG_01475
twi_ss.30214	2914.1954088082	2.0342314213	0.2105314963	9.6623614875	4.35702503674734E-22	9.95706250546592E-20	Aqu2.1.32233_001	7.61e-64	sp|Q9H8V3|ECT2_HUMAN	1.28e-14	H.sapiens_Protein_ECT2
twi_ss.8151	2531.6768406128	0.8859564906	0.1719494788	5.1524232398	2.5714188191014E-07	4.29377253537391E-06	Aqu2.1.41768_001	0.0	sp|P70340|SMAD1_MOUSE	0.0	M.musculus_Mothers_against_decapentaplegic_homolog_1
twi_ss.7220a	2031.756622625	-0.5794534986	0.1540281302	-3.7619978747	0.0001685615	0.0011842129	Aqu2.1.38654_001	1.15e-64	sp|A1YER2|HTAI2_GORGO	6.64e-23	G.gorilla_Oxidoreductase_HTATIP2
twi_ss.12038	1601.2114960568	-1.2415966632	0.1641905732	-7.5619241647	3.97149921506822E-14	3.27820585955422E-12	Aqu2.1.37818_001	4.00e-76	sp|P24367|PPIB_CHICK	1.54e-76	G.gallus_Peptidyl-prolyl_cis-trans_isomerase_B
twi_ss.31296	2784.0208919818	0.9487280779	0.1693852705	5.6010069524	2.13110188429158E-08	4.71811283462217E-07	None	None	None	None	None
twi_ss.21289	1394.3669281637	-1.3526323221	0.2003410043	-6.7516499021	1.4617325372556E-11	6.74788449418897E-10	Aqu2.1.41034_001	5.97e-46	sp|O42387|RS24_TAKRU	1.11e-44	T.rubripes_40S_ribosomal_protein_S24
twi_ss.26881	1994.5007345235	1.5472704652	0.1921710136	8.0515288765	8.17661184115537E-16	8.97220915204875E-14	Aqu2.1.24266_001	7.53e-06	sp|O70273|EHF_MOUSE	3.34e-19	M.musculus_ETS_homologous_factor
twi_ss.24543	1392.9211649532	0.8916331082	0.1758638361	5.0700196683	3.97774593142943E-07	6.25313419533182E-06	None	None	None	None	None
c33173_g4	2696.204962174	1.2203048391	0.169786756	7.1872793131	6.6095111196735E-13	4.04350003277017E-11	None	None	None	None	None
twi_ss.27585	1384.5389831449	-1.3339389821	0.1827047254	-7.3010644856	2.85499863605495E-13	1.91617529815999E-11	Aqu2.1.27564_001	2.07e-66	sp|O46563|VATH_BOVIN	3.78e-51	B.taurus_V-type_proton_ATPase_subunit_H
twi_ss.10398	2258.6235741052	1.0335641368	0.2355606635	4.3876771337	1.14567678159522E-05	0.0001191435	Aqu2.1.40043_001	7.33e-06	None	None	None
twi_ss.1947	2651.3688604913	1.0267455111	0.1919895514	5.347923902	0.000000089	1.67244512686313E-06	Aqu2.1.25754_001	1.93e-17	None	None	None
twi_ss.24358	2951.2548077006	1.7321383273	0.1892146229	9.1543576307	5.4682162775018E-20	9.94783661220262E-18	Aqu2.1.36777_001	0.001	sp|Q58DL5|BCAR3_BOVIN	1.47e-09	B.taurus_Breast_cancer_anti-estrogen_resistance_protein_3
twi_ss.150	1536.5862135108	-1.1012365249	0.1795971951	-6.1317022481	8.694371329677E-10	2.73823184519622E-08	Aqu2.1.35933_001	5.65e-154	sp|P27600|GNA12_MOUSE	3.07e-128	M.musculus_Guanine_nucleotide-binding_protein_subunit_alpha-12
twi_ss.18363	1489.7564391944	-1.0217219498	0.1578388254	-6.4731978796	9.59501610140884E-11	3.72642394994603E-09	Aqu2.1.35105_001	2.81e-07	sp|Q28EB4|NP1L1_XENTR	2.84e-53	X.tropicalis_Nucleosome_assembly_protein_1-like_1
twi_ss.9083	1570.3349132591	-1.2301756038	0.1725916931	-7.1276640359	1.02086578488523E-12	5.94294330182027E-11	Aqu2.1.23243_001	7.96e-99	sp|Q4KLF3|KTI12_XENLA	3.31e-97	X.laevis_Protein_KTI12_homolog
twi_ss.25146	1567.5477966487	-0.800093224	0.2165294141	-3.6950786909	0.0002198187	0.0014800162	Aqu2.1.24992_001	5.96e-153	sp|Q8N0N3|BGBP_PENMO	2.44e-86	P.monodon_Beta-13-glucan-binding_protein
twi_ss.31858	1893.7216978418	-0.9275992429	0.2182716605	-4.2497465811	2.14012501903982E-05	0.0002036433	Aqu2.1.12470_001	5.15e-09	sp|Q9Y4G6|TLN2_HUMAN	2.76e-09	H.sapiens_Talin-2
twi_ss.12094a	2691.5819554303	2.4055485264	0.2860200249	8.4104199587	4.08545281907019E-17	5.27901595107144E-15	Aqu2.1.11471_001	7.59e-25	sp|O81283|TC159_ARATH	2.04e-05	A.thaliana_Translocase_of_chloroplast_159_chloroplastic
twi_ss.12028a	2335.7246631034	0.5339743807	0.1650433474	3.235358402	0.0012149013	0.0062246526	Aqu2.1.37857_001	1.43e-149	sp|Q6NSJ0|K1161_HUMAN	1.19e-65	H.sapiens_Uncharacterized_family_31_glucosidase_KIAA1161
twi_ss.16766	2669.5032067321	0.8758346511	0.2050587632	4.2711398312	1.94476415080233E-05	0.0001877675	Aqu2.1.21492_001	3.68e-10	sp|Q02874|H2AY_RAT	1.57e-04	R.norvegicus_Core_histone_macro-H2A.1
twi_ss.3024	2664.6101812423	0.956898156	0.2025262942	4.7248094857	2.30331187991389E-06	2.93372547689447E-05	Aqu2.1.29872_001	2.01e-07	None	None	None
twi_ss.26675	1309.5946310772	-1.3203892734	0.213397061	-6.1874763745	6.11350057712057E-10	1.97951426180958E-08	Aqu2.1.28535_001	1.46e-12	None	None	None
c25661_g5	2467.8154224087	0.9212588366	0.2469130026	3.7311070174	0.0001906402	0.0013155935	None	None	None	None	None
twi_ss.29943	2615.2189624464	0.6732388701	0.153838224	4.376278228	1.2072289950101E-05	0.0001244215	Aqu2.1.31536_001	4.65e-19	sp|O13682|SWR1_SCHPO	0.0	S.pombe_Helicase_swr1
twi_ss.24289	2305.8681158949	0.6801491944	0.2159910581	3.1489692235	0.0016384745	0.0079430394	Aqu2.1.33447_001	0.0	sp|Q8IS14|GEFJ_DICDI	2.47e-78	D.discoideum_Ras_guanine_nucleotide_exchange_factor_J
twi_ss.30567	1507.5442390471	-1.1970498331	0.1880449071	-6.36576577	1.94317782654091E-10	7.09811799993517E-09	None	None	None	None	None
twi_ss.18998	1922.1760164893	-0.9135223408	0.1903467333	-4.7992541021	1.59257634444531E-06	2.11619034486313E-05	Aqu2.1.33405_001	3.44e-139	sp|Q99NB1|ACS2L_MOUSE	4.60e-146	M.musculus_Acetyl-coenzyme_A_synthetase_2-like_mitochondrial
twi_ss.12389	1668.1519386333	-0.7666943893	0.2384086738	-3.2158829503	0.0013004386	0.0065655885	Aqu2.1.27613_001	3.21e-16	sp|P22304|IDS_HUMAN	1.10e-36	H.sapiens_Iduronate_2-sulfatase
twi_ss.26161	2547.2221739999	1.7015127614	0.3928564916	4.3311305728	1.48345674866865E-05	0.0001485175	Aqu2.1.33423_001	2.43e-137	sp|Q7ZXY0|INO1A_XENLA	2.44e-107	X.laevis_Inositol-3-phosphate_synthase_1-A
twi_ss.23037	2269.1103119459	2.5180488727	0.3197498811	7.8750580419	3.40584711474488E-15	3.41226392814948E-13	Aqu2.1.05032_001	7.99e-09	sp|Q6W4X9|MUC6_HUMAN	4.56e-04	H.sapiens_Mucin-6
twi_ss.11800	2644.9543172599	0.8664009885	0.1765668734	4.9069283047	9.25138313680578E-07	1.32548832382877E-05	Aqu2.1.38621_001	7.06e-50	sp|Q7T3E4|DBR1_DANRE	3.17e-35	D.rerio_Lariat_debranching_enzyme
twi_ss.384	1687.1552387967	-0.6293178985	0.1594833276	-3.945979233	7.94745022229198E-05	0.0006257486	Aqu2.1.30580_001	3.64e-114	sp|P97570|PLPL9_RAT	1.42e-54	R.norvegicus_85/88_kDa_calcium-independent_phospholipase_A2
twi_ss.24315	2493.455755644	0.8009115595	0.1998570392	4.0074223185	0.000061385	0.0004990941	Aqu2.1.41381_001	2.46e-47	sp|Q52KI8|SRRM1_MOUSE	2.66e-42	M.musculus_Serine/arginine_repetitive_matrix_protein_1
twi_ss.24505	1500.9223074368	-0.8060738972	0.1754461261	-4.5944240267	4.33946188185315E-06	5.11704903867818E-05	Aqu2.1.22401_001	3.49e-22	sp|Q62425|NDUA4_MOUSE	7.33e-18	M.musculus_Cytochrome_c_oxidase_subunit_NDUFA4
twi_ss.22310	2616.3248478246	0.8689636073	0.1762044896	4.9315633738	8.15740934162845E-07	1.18533201846931E-05	Aqu2.1.23231_001	6.13e-14	sp|D3ZTQ1|SFSWA_RAT	1.86e-05	R.norvegicus_Splicing_factor_suppressor_of_white-apricot_homolog
twi_ss.15585	1584.3624269504	1.2001775643	0.2064854425	5.8124076442	6.15806594242756E-09	1.5622278847707E-07	Aqu2.1.15584_001	9.79e-148	sp|P55809|SCOT1_HUMAN	0.0	H.sapiens_Succinyl-CoA:3-ketoacid_coenzyme_A_transferase_1_mitochondrial
twi_ss.13001	1845.8027374891	-0.9300931797	0.2129988573	-4.3666580728	1.26161992721585E-05	0.0001292086	Aqu2.1.38629_001	0.001	sp|Q9GV77|FREM2_LYTVA	1.02e-05	L.variegatus_Extracellular_matrix_protein_3
twi_ss.22954b	1807.6464652624	-0.6144435819	0.1842883137	-3.3341429497	0.0008556267	0.0046264744	Aqu2.1.23796_001	1.58e-57	sp|Q99JX4|EIF3M_MOUSE	3.36e-69	M.musculus_Eukaryotic_translation_initiation_factor_3_subunit_M
twi_ss.16975	2599.4493877277	1.5368183505	0.1710241411	8.9859732135	2.56454455626595E-19	4.3240723213333E-17	Aqu2.1.21886_001	9.00e-70	sp|Q99704|DOK1_HUMAN	3.33e-04	H.sapiens_Docking_protein_1
twi_ss.18374	2339.8134539575	0.544603664	0.1714717475	3.1760547851	0.0014929275	0.0073639729	Aqu2.1.41178_001	2.64e-66	sp|E9Q286|ICE1_MOUSE	0.001	M.musculus_Little_elongation_complex_subunit_1
twi_ss.20063	2333.5907448162	1.4638813441	0.2518739949	5.811959049	6.17459471923914E-09	1.56498527201101E-07	Aqu2.1.41895_001	1.01e-44	sp|P41233|ABCA1_MOUSE	1.29e-43	M.musculus_ATP-binding_cassette_sub-family_A_member_1
twi_ss.29277	2882.7853305909	1.2260450927	0.2798085167	4.3817290018	1.17741202016292E-05	0.0001218472	Aqu2.1.16084_001	1.49e-44	sp|Q8N3X1|FNBP4_HUMAN	7.20e-18	H.sapiens_Formin-binding_protein_4
twi_ss.19497	1470.50463398	-1.2995474123	0.1815133642	-7.1595136708	8.09637711592382E-13	4.86697869585925E-11	Aqu2.1.15179_001	5.79e-74	sp|Q4R4J0|GDIR1_MACFA	1.07e-40	M.fascicularis_Rho_GDP-dissociation_inhibitor_1
twi_ss.15885	2435.0465675206	1.2899282745	0.1702046729	7.5786889556	3.49064243054698E-14	2.94278184419162E-12	Aqu2.1.33923_001	0.0	sp|Q9H9G7|AGO3_HUMAN	1.29e-159	H.sapiens_Protein_argonaute-3
twi_ss.31255	1601.8642814079	-0.5408593782	0.1731925537	-3.1228789376	0.001790914	0.0085575174	Aqu2.1.41585_001	3.02e-118	sp|Q9GZU7|CTDS1_HUMAN	5.14e-93	H.sapiens_Carboxy-terminal_domain_RNA_polymerase_II_polypeptide_A_small_phosphatase_1
c26199_g1	1568.1796904595	-0.7733138828	0.1975288889	-3.9149406813	9.04264367273518E-05	0.0007002161	None	None	None	None	None
twi_ss.26922	2419.7861097446	0.9683024323	0.1785164031	5.4241650367	5.82260666266287E-08	1.14027421696851E-06	Aqu2.1.32496_001	1.80e-22	sp|Q80T85|DCAF5_MOUSE	1.12e-74	M.musculus_DDB1-_and_CUL4-associated_factor_5
twi_ss.12876	1765.2601831789	-0.8686693415	0.1596852492	-5.4398846846	5.33150693012157E-08	1.05758127425912E-06	Aqu2.1.06380_001	2.10e-60	None	None	None
twi_ss.23775	2649.5535137049	1.0752749202	0.2275967308	4.724474365	2.30711314611388E-06	2.93721421345953E-05	Aqu2.1.36127_001	5.53e-15	sp|Q6P5E8|DGKQ_MOUSE	0.0	M.musculus_Diacylglycerol_kinase_theta
twi_ss.23801	2782.3465853337	1.3562925263	0.1790252046	7.5759864595	3.56408983653581E-14	2.99556875865921E-12	Aqu2.1.42695_001	3.36e-06	sp|Q7TMY8|HUWE1_MOUSE	5.28e-14	M.musculus_E3_ubiquitin-protein_ligase_HUWE1
twi_ss.20270	989.5538835761	2.3860578489	0.2251374412	10.5982276255	3.03680782464351E-26	9.43525954685868E-24	Aqu2.1.32949_001	1.18e-08	None	None	None
twi_ss.18086	1963.3565160696	-0.5637059584	0.1835553203	-3.07104124	0.0021331369	0.0098886002	Aqu2.1.16083_001	5.10e-120	sp|P0C032|RUB3_ORYSJ	7.71e-05	O.sativa_Ubiquitin-like_protein-NEDD8-like_protein_RUB3
twi_ss.24733	2707.5676034839	1.2207925732	0.3242699512	3.7647415952	0.0001667214	0.0011730739	Aqu2.1.38442_001	7.81e-45	sp|P79926|HNF4B_XENLA	3.73e-11	X.laevis_Hepatocyte_nuclear_factor_4-beta
twi_ss.5619	1598.8180509802	-1.2432849427	0.1827530388	-6.8030876573	1.02400296566766E-11	4.84677765734311E-10	Aqu2.1.40413_001	1.55e-07	sp|Q9D4D4|TKTL2_MOUSE	4.74e-05	M.musculus_Transketolase-like_protein_2
twi_ss.7624	2712.7934749893	1.703244273	0.2006074592	8.4904334063	2.05867895602467E-17	2.76342672291234E-15	Aqu2.1.19236_001	1.44e-09	None	None	None
twi_ss.7142	2776.8431289302	1.140658543	0.2219242486	5.1398553786	0.000000275	4.55537304784687E-06	Aqu2.1.24071_001	5.34e-22	sp|P28828|PTPRM_MOUSE	5.95e-17	M.musculus_Receptor-type_tyrosine-protein_phosphatase_mu
twi_ss.16234	2955.0141191377	1.2665121159	0.2323775636	5.4502340768	5.03035671195127E-08	0.000001008	Aqu2.1.25568_001	1.72e-16	sp|Q04592|PCSK5_MOUSE	1.70e-09	M.musculus_Proprotein_convertase_subtilisin/kexin_type_5
twi_ss.22908	1719.1557526921	-1.0713171493	0.281518435	-3.8054955423	0.0001415206	0.0010216464	Aqu2.1.38627_001	2.03e-19	None	None	None
twi_ss.1440	1064.2698044073	0.9573356644	0.2877571847	3.3268870959	0.0008782195	0.0047325297	Aqu2.1.41371_001	4.98e-18	sp|P16662|UD2B7_HUMAN	1.44e-26	H.sapiens_UDP-glucuronosyltransferase_2B7
twi_ss.26363	2133.3590217834	0.9877494164	0.1928875794	5.1208554727	3.04152692948291E-07	4.96190576130156E-06	Aqu2.1.20820_001	2.10e-04	sp|Q9DBX3|SUSD2_MOUSE	4.76e-27	M.musculus_Sushi_domain-containing_protein_2
twi_ss.20446	1700.3891701727	-0.6225561661	0.1857350862	-3.3518500941	0.0008027347	0.0043859357	Aqu2.1.39733_001	1.19e-121	sp|O97627|ARBK1_DIDVI	8.38e-85	D.virginiana_Beta-adrenergic_receptor_kinase_1
twi_ss.11514	1525.6227757325	-0.891289837	0.1561622438	-5.7074604933	1.14674226212113E-08	2.73359629587702E-07	None	None	None	None	None
twi_ss.30468	2361.6608784411	1.7888750565	0.1618213312	11.054630702	2.081918650313E-28	7.19615181480689E-26	None	None	None	None	None
twi_ss.17235	2358.631235652	1.0587018207	0.1999738164	5.2942022101	1.19537105748685E-07	2.1794192426788E-06	Aqu2.1.43809_001	0.0	sp|B0S5N4|PLXA3_DANRE	0.0	D.rerio_Plexin_A3
twi_ss.8364a	1436.1121966358	-1.2965588083	0.2165631897	-5.9869768741	2.13777164192908E-09	6.0591090531921E-08	Aqu2.1.20575_001	2.98e-165	sp|Q42656|AGAL_COFAR	9.40e-153	C.arabica_Alpha-galactosidase
twi_ss.11072	1448.045779706	-1.147180066	0.2143554868	-5.351764414	8.71007481502623E-08	1.63929942009101E-06	None	None	sp|O75581|LRP6_HUMAN	4.34e-04	H.sapiens_Low-density_lipoprotein_receptor-related_protein_6
twi_ss.2464	3127.2906315185	2.7961386054	0.2031891286	13.7612608719	4.35858363524213E-43	3.34787651893654E-40	Aqu2.1.25915_001	0.0	sp|Q5MB13|ABCG2_MACMU	0.0	M.mulatta_ATP-binding_cassette_sub-family_G_member_2
twi_ss.160	2162.3457744486	1.2920946235	0.3994499572	3.2346845958	0.0012177717	0.0062370483	Aqu2.1.43991_001	2.39e-112	sp|Q6PC64|ELOV6_DANRE	1.78e-58	D.rerio_Elongation_of_very_long_chain_fatty_acids_protein_6
twi_ss.16435	1988.2327614135	0.7104544485	0.1858432825	3.8228685968	0.0001319081	0.0009636783	Aqu2.1.20136_001	9.51e-62	None	None	None
twi_ss.16675	2191.3994835999	0.8316871517	0.1715516254	4.8480283994	1.24694553168693E-06	1.71272656054679E-05	Aqu2.1.44680_001	2.28e-33	sp|Q8IYE0|CC146_HUMAN	5.95e-17	H.sapiens_Coiled-coil_domain-containing_protein_146
twi_ss.215	1657.4703098899	-0.9312375911	0.182853601	-5.0928042227	3.5280595983017E-07	5.63918520301958E-06	Aqu2.1.27784_001	2.13e-93	sp|Q3E6S9|CNIF3_ARATH	3.05e-43	A.thaliana_Probable_L-cysteine_desulfhydrase_chloroplastic
twi_ss.8326	1858.8889198406	-0.7702958773	0.1644617246	-4.6837395085	2.8168795422117E-06	3.50866455410982E-05	Aqu2.1.35935_001	9.24e-11	sp|O88398|AVIL_MOUSE	4.73e-22	M.musculus_Advillin
twi_ss.28180b	2511.5579694807	0.6348325894	0.1747380613	3.6330527229	0.0002800878	0.0018180515	Aqu2.1.24512_001	3.75e-63	sp|A5PKH3|FAAA_BOVIN	5.84e-60	B.taurus_Fumarylacetoacetase
twi_ss.31869	2415.139577079	1.0783337941	0.1576808411	6.8387115827	7.99085783027125E-12	3.84283827343758E-10	None	None	sp|Q93062|RBPMS_HUMAN	6.28e-31	H.sapiens_RNA-binding_protein_with_multiple_splicing
twi_ss.2282	1419.0453981344	-1.0706776773	0.1967735019	-5.4411679775	5.29323727414294E-08	1.05143437388789E-06	Aqu2.1.05875_001	4.26e-16	sp|P62864|RS30_RAT	1.57e-11	R.norvegicus_40S_ribosomal_protein_S30
twi_ss.29647	2253.8416146032	0.6160221659	0.1874196229	3.2868605569	0.0010131099	0.0053432222	Aqu2.1.34248_001	0.0	sp|Q9R0C8|VAV3_MOUSE	3.42e-121	M.musculus_Guanine_nucleotide_exchange_factor_VAV3
c33888_g1	1744.2544537212	-0.5789810198	0.1585242989	-3.6523171754	0.0002598846	0.0017104559	None	None	None	None	None
twi_ss.29120	2752.169411365	1.8677601407	0.2696214242	6.9273432043	4.2881739519604E-12	2.15986495664133E-10	Aqu2.1.39806_001	1.06e-26	sp|P34147|RACA_DICDI	6.04e-121	D.discoideum_Rho-related_protein_racA
twi_ss.563	2074.3809954557	0.8886480419	0.1788683269	4.968168804	6.75881157695644E-07	9.95709417826316E-06	Aqu2.1.23645_001	0.001	sp|Q96PU5|NED4L_HUMAN	0.001	H.sapiens_E3_ubiquitin-protein_ligase_NEDD4-like
twi_ss.9249b	2070.339039078	1.013564894	0.2204757269	4.597172253	4.28263548297718E-06	5.05866879005917E-05	Aqu2.1.39802_001	5.01e-26	sp|A1ZAY1|DLISH_DROME	4.98e-09	D.melanogaster_SH3_domain-containing_protein_Dlish
twi_ss.12177	2194.3950039101	0.6964559753	0.1673478994	4.1617252312	3.15852258959306E-05	0.0002831101	Aqu2.1.05982_001	1.66e-07	sp|Q9P2P6|STAR9_HUMAN	1.52e-17	H.sapiens_StAR-related_lipid_transfer_protein_9
c30532_g1	2455.2922704661	1.0018180278	0.3003483185	3.3355206808	0.0008513982	0.0046054114	None	None	None	None	None
twi_ss.31624	1444.7072718552	-0.8290902248	0.1825145225	-4.5425986565	5.55649778402859E-06	6.36488304573151E-05	Aqu2.1.34936_001	2.83e-12	None	None	None
twi_ss.2429	2935.5056131794	1.8489446303	0.3335249173	5.5436476684	2.96234622183998E-08	6.32058624431476E-07	Aqu2.1.17174_001	0.0	sp|Q5T4S7|UBR4_HUMAN	2.49e-12	H.sapiens_E3_ubiquitin-protein_ligase_UBR4
twi_ss.26916	2094.9987105692	0.6202405772	0.1521668274	4.0760564416	4.58059050145926E-05	0.0003884161	Aqu2.1.26149_001	3.24e-57	sp|Q9WU82|CTNB1_RAT	0.0	R.norvegicus_Catenin_beta-1
twi_ss.27663a	1696.3022624896	-1.1344382033	0.2201554702	-5.1528958248	2.56494467258827E-07	4.28814087584105E-06	Aqu2.1.00172_001	3.72e-14	sp|Q9XWE9|LAGR1_CAEEL	5.38e-16	C.elegans_Probable_ceramide_synthase_lagr-1
twi_ss.19995	1428.063233222	-0.6366797322	0.1617076014	-3.9372282232	8.24282045873444E-05	0.0006458784	Aqu2.1.35539_001	7.16e-25	sp|Q7XYB0|RS29_GRIJA	6.11e-26	G.japonica_40S_ribosomal_protein_S29
twi_ss.15007	1816.9448632446	0.8744445799	0.1897436737	4.6085572321	4.0547276803544E-06	0.000048245	Aqu2.1.41119_001	5.34e-84	sp|Q91ZV7|PLDX1_MOUSE	9.39e-50	M.musculus_Plexin_domain-containing_protein_1
c33172_g3	2488.8412082017	1.7853656457	0.2936008996	6.0809270281	1.1948966803971E-09	3.58836657069473E-08	None	None	None	None	None
twi_ss.1905	2389.563447442	0.7406363631	0.1788836626	4.1403242323	3.46815266073475E-05	0.0003071792	Aqu2.1.27845_001	3.29e-13	sp|Q9H8Y8|GORS2_HUMAN	5.39e-12	H.sapiens_Golgi_reassembly-stacking_protein_2
twi_ss.22630	1736.1772246028	0.981597264	0.1795500799	5.4669831653	4.57759509233736E-08	0.00000093	Aqu2.1.34613_001	5.61e-167	sp|Q61221|HIF1A_MOUSE	8.19e-42	M.musculus_Hypoxia-inducible_factor_1-alpha
twi_ss.4660	1590.4463602114	-1.5154320539	0.3500900606	-4.3286920258	1.49997514894116E-05	0.0001496836	None	None	None	None	None
twi_ss.3713b	1765.2052350424	-0.5633912532	0.163107212	-3.4541161385	0.0005520996	0.0031978754	Aqu2.1.27794_001	8.70e-133	sp|O35904|PK3CD_MOUSE	1.48e-90	M.musculus_Phosphatidylinositol_45-bisphosphate_3-kinase_catalytic_subunit_delta_isoform
twi_ss.25090	2013.944967836	0.8470706119	0.1614385151	5.2470168694	1.54581749650432E-07	2.74710446101141E-06	Aqu2.1.19225_001	2.33e-09	None	None	None
twi_ss.444b	1612.7484432859	-0.9144643545	0.2044931197	-4.4718587883	7.75426271416319E-06	8.49191574542734E-05	Aqu2.1.19544_001	1.58e-177	sp|Q9TTY2|FER_CANLF	6.29e-131	C.lupus_Tyrosine-protein_kinase_Fer
twi_ss.14325	1713.3271976664	0.9134754777	0.1850369649	4.9367188779	7.94478632372219E-07	1.15625911275561E-05	Aqu2.1.41001_001	2.68e-173	sp|Q9Y5P8|P2R3B_HUMAN	2.78e-155	H.sapiens_Serine/threonine-protein_phosphatase_2A_regulatory_subunit_B_subunit_beta
twi_ss.30966	764.8899025456	-1.4873415808	0.2647526506	-5.6178534085	1.93344424097358E-08	4.32553399283184E-07	Aqu2.1.25323_001	1.78e-11	sp|Q00223|XP4_XENLA	1.04e-09	X.laevis_Putative_gastrointestinal_growth_factor_xP4
twi_ss.23361	1378.4142548846	-2.5405568093	0.5612518695	-4.5265894819	5.99432239129483E-06	6.79881061378526E-05	Aqu2.1.28768_001	2.01e-26	sp|Q05546|TENR_RAT	6.91e-27	R.norvegicus_Tenascin-R
twi_ss.17869	2620.1623047032	1.2748725499	0.2040923259	6.2465481953	4.19622581137621E-10	1.42373050473834E-08	Aqu2.1.12406_001	6.02e-07	sp|Q03110|CSP_PLASI	9.18e-06	P.simium_Circumsporozoite_protein
twi_ss.31280	2041.4033422533	1.0491046241	0.1993156644	5.2635332362	1.41312947076242E-07	2.52428011146785E-06	Aqu2.1.29938_001	1.28e-52	None	None	None
twi_ss.4210	1629.0819567303	0.6254650712	0.180311212	3.4688085358	0.0005227719	0.0030612675	None	None	None	None	None
twi_ss.27162	2158.916078151	0.9434150116	0.2129145148	4.4309567748	9.38158954648811E-06	0.0001001621	Aqu2.1.16923_001	3.10e-164	sp|Q9H0J9|PAR12_HUMAN	1.20e-15	H.sapiens_Poly_[ADP-ribose]_polymerase_12
twi_ss.2174	2366.9430466299	0.8524606775	0.1925091315	4.4281571008	9.50416673230726E-06	0.0001013533	Aqu2.1.43607_001	0.0	sp|Q3TXS7|PSMD1_MOUSE	9.54e-10	M.musculus_26S_proteasome_non-ATPase_regulatory_subunit_1
twi_ss.22130	1594.6323422349	-0.8517368605	0.160885961	-5.2940409171	1.19642644668972E-07	2.1794192426788E-06	Aqu2.1.43289_001	5.77e-127	sp|P23004|QCR2_BOVIN	8.14e-112	B.taurus_Cytochrome_b-c1_complex_subunit_2_mitochondrial
twi_ss.1775	2245.8954278554	0.5358795903	0.1504436193	3.5619961338	0.0003680458	0.0022921627	Aqu2.1.40415_001	4.92e-176	sp|P47812|MK14_XENLA	3.53e-166	X.laevis_Mitogen-activated_protein_kinase_14
c32415_g1	2398.2771419807	1.1286421591	0.1658429052	6.8054895542	1.00706186571444E-11	4.77654797782772E-10	None	None	None	None	None
twi_ss.8361b	1546.0145385843	-0.9237696312	0.2939562908	-3.1425407793	0.0016748838	0.0080968334	Aqu2.1.28062_001	5.31e-78	sp|Q5RCM6|SOCS6_PONAB	1.67e-16	P.abelii_Suppressor_of_cytokine_signaling_6
twi_ss.21296	1998.3831464326	0.6731693681	0.1854423595	3.6300733546	0.0002833407	0.0018344502	Aqu2.1.42492_001	1.42e-170	sp|Q2PFD7|PSD3_MOUSE	1.97e-78	M.musculus_PH_and_SEC7_domain-containing_protein_3
twi_ss.2615	1419.1634889173	-1.2321304729	0.1758620785	-7.0062317192	2.44822324433669E-12	1.30439824956451E-10	Aqu2.1.44196_001	4.71e-21	sp|Q8WQ53|RAB21_GEOCY	7.29e-10	G.cydonium_Ras-related_protein_Rab-21
twi_ss.16173	1534.6828657718	-0.8033239302	0.1736447219	-4.6262502043	3.72345455307772E-06	4.47461822258605E-05	Aqu2.1.04266_001	0.0	sp|Q08890|IDS_MOUSE	4.82e-93	M.musculus_Iduronate_2-sulfatase
twi_ss.30132	1235.3438416259	-1.7257525831	0.208037327	-8.2953987554	1.08221564275942E-16	1.34799220511637E-14	Aqu2.1.25311_001	8.60e-31	sp|Q9VCK1|GILT2_DROME	3.14e-06	D.melanogaster_GILT-like_protein_2
twi_ss.19696	2438.5255078453	1.072064311	0.1471749735	7.2842840451	3.23383032030257E-13	2.11900180135087E-11	Aqu2.1.40008_001	1.38e-21	sp|P55196|AFAD_HUMAN	6.02e-61	H.sapiens_Afadin
twi_ss.1349b	2167.6321300643	0.8659811933	0.1985734894	4.3610111102	1.29462791939009E-05	0.0001320511	Aqu2.1.28184_001	1.18e-07	sp|Q8K4Z5|SF3A1_MOUSE	2.45e-04	M.musculus_Splicing_factor_3A_subunit_1
twi_ss.5566	2016.2449474415	0.639830183	0.1760147599	3.6350939165	0.0002778794	0.0018066753	Aqu2.1.31155_001	3.05e-21	sp|O13016|PTN1_CHICK	4.63e-44	G.gallus_Tyrosine-protein_phosphatase_non-receptor_type_1
twi_ss.7080	1571.5794239596	-0.5868519037	0.1837444024	-3.1938491508	0.0014038946	0.0069984662	Aqu2.1.37570_001	9.92e-91	sp|P14868|SYDC_HUMAN	2.72e-93	H.sapiens_Aspartate--tRNA_ligase_cytoplasmic
twi_ss.3156	2105.6616230735	0.8748138005	0.1866618278	4.6866239922	2.777485744835E-06	3.465840966434E-05	Aqu2.1.28187_001	0.0	sp|Q8VHF0|MARK3_RAT	0.0	R.norvegicus_MAP/microtubule_affinity-regulating_kinase_3
twi_ss.22048	3146.8804268256	1.9491637371	0.3183558481	6.122594414	9.20638302869847E-10	2.87980660078699E-08	None	None	None	None	None
twi_ss.1585	2111.7684047128	0.6788286936	0.1602550876	4.235926008	2.27611725466028E-05	0.0002142246	Aqu2.1.36408_001	0.0	sp|Q7Z460|CLAP1_HUMAN	2.02e-42	H.sapiens_CLIP-associating_protein_1
twi_ss.2166	2333.9063231112	0.8343327397	0.1650664241	5.0545272551	4.3145814385777E-07	6.6951069550814E-06	Aqu2.1.25554_001	3.80e-22	sp|Q15751|HERC1_HUMAN	4.40e-05	H.sapiens_Probable_E3_ubiquitin-protein_ligase_HERC1
twi_ss.7459	1320.2947279374	-1.0502860329	0.1770704416	-5.9314588215	0.000000003	8.17189733766413E-08	Aqu2.1.24987_001	1.18e-128	sp|Q13637|RAB32_HUMAN	9.13e-93	H.sapiens_Ras-related_protein_Rab-32
twi_ss.1168	1090.8098785752	2.8419748782	0.2248632479	12.6386810863	1.29203037785534E-36	6.49585891062834E-34	Aqu2.1.37758_001	1.92e-28	sp|P27091|60A_DROME	8.03e-23	D.melanogaster_Protein_60A
twi_ss.31344	2096.4436786774	1.271835446	0.2054323234	6.1910191406	5.97764491977909E-10	1.94226391657618E-08	Aqu2.1.21523_001	2.02e-10	sp|Q9UGM3|DMBT1_HUMAN	5.32e-04	H.sapiens_Deleted_in_malignant_brain_tumors_1_protein
twi_ss.5449	2419.3930017127	0.9246273451	0.1627227679	5.6822247853	1.32953755135003E-08	3.12356604672311E-07	Aqu2.1.26937_001	5.80e-25	sp|Q96C10|DHX58_HUMAN	1.83e-07	H.sapiens_Probable_ATP-dependent_RNA_helicase_DHX58
twi_ss.3849	1965.9624112439	0.8959216561	0.1478242329	6.0607225119	1.35511441308651E-09	4.01195115103512E-08	Aqu2.1.28784_001	1.84e-96	sp|P16068|GCYB1_BOVIN	7.61e-173	B.taurus_Guanylate_cyclase_soluble_subunit_beta-1
twi_ss.20483	1745.8167776049	0.6897780101	0.2076724977	3.3214701884	0.0008954455	0.0048079337	Aqu2.1.35749_001	1.34e-14	sp|Q9XSG3|IDHC_BOVIN	2.55e-93	B.taurus_Isocitrate_dehydrogenase_[NADP]_cytoplasmic
twi_ss.4892	1450.8280969587	-0.9969558288	0.1814129716	-5.4955046493	0.000000039	0.000000807	Aqu2.1.14418_001	0.0	sp|Q28F67|AATM_XENTR	2.50e-160	X.tropicalis_Aspartate_aminotransferase_mitochondrial
twi_ss.2594	1253.6682132263	-0.9428338724	0.1745753169	-5.4007284039	6.63708465235072E-08	1.28162475423744E-06	Aqu2.1.38435_001	7.09e-156	sp|Q75M08|PDI21_ORYSJ	1.97e-116	O.sativa_Protein_disulfide_isomerase-like_2-1
twi_ss.1008b	2187.8972302338	0.9152756652	0.1659590092	5.5150706777	3.48639820937136E-08	0.000000732	Aqu2.1.38385_001	3.04e-30	sp|Q9UHW9|S12A6_HUMAN	2.08e-25	H.sapiens_Solute_carrier_family_12_member_6
twi_ss.6366	1765.2448833046	0.6047240796	0.191435781	3.1588874167	0.0015837266	0.0077304867	Aqu2.1.42604_001	0.0	sp|Q9Y4X5|ARI1_HUMAN	0.0	H.sapiens_E3_ubiquitin-protein_ligase_ARIH1
twi_ss.19908	2016.2074516323	0.9636056938	0.2054472185	4.6902834743	2.72826804383575E-06	3.41058173364133E-05	None	None	sp|B9U3F2|DISP3_CHICK	1.67e-36	G.gallus_Protein_dispatched_homolog_3
twi_ss.15058	883.4774989908	-0.9695719646	0.1780617256	-5.445145281	5.17631197078192E-08	1.03049228665271E-06	Aqu2.1.32098_001	3.81e-34	sp|Q9BYI3|HYCCI_HUMAN	1.07e-14	H.sapiens_Hyccin
twi_ss.17447	2195.4764905294	0.9132621816	0.1989174039	4.5911627819	4.40783374933557E-06	5.18661356751605E-05	Aqu2.1.41768_001	1.88e-144	sp|Q9I962|SMAD1_COTJA	1.92e-124	C.japonica_Mothers_against_decapentaplegic_homolog_1
c31525_g2	1366.0667322157	-0.9051782468	0.2541337815	-3.5618178794	0.0003682958	0.0022929976	None	None	None	None	None
twi_ss.9882	1946.8983083788	0.6188590084	0.1543381497	4.0097604487	6.07803786600652E-05	0.0004953431	Aqu2.1.41394_001	0.0	sp|Q5RDY2|TM9S4_PONAB	0.0	P.abelii_Transmembrane_9_superfamily_member_4
twi_ss.29415	2186.8444302768	0.8167191366	0.2450871673	3.3323618915	0.000861122	0.0046543677	Aqu2.1.41231_001	9.20e-15	sp|Q64430|ATP7A_MOUSE	3.25e-06	M.musculus_Copper-transporting_ATPase_1
twi_ss.27527	2016.882409112	0.5650973127	0.1644057573	3.4372112135	0.0005877371	0.0033704077	Aqu2.1.22149_001	1.45e-04	sp|P0C6B8|SVEP1_RAT	0.001	R.norvegicus_Sushi_von_Willebrand_factor_type_A_EGF_and_pentraxin_domain-containing_protein_1
twi_ss.22567	1558.142152479	-1.4021845945	0.273677019	-5.1235014174	2.99913390613636E-07	4.90431997471808E-06	None	None	None	None	None
g23634	73.6880352639	5.4226544	0.4506695913	12.0324390749	2.39965206424393E-33	1.03679967000739E-30	None	None	None	None	None
twi_ss.28424	1417.5282881991	-0.7998647442	0.1786291575	-4.4777949766	7.54179786648626E-06	8.27891205256364E-05	Aqu2.1.23244_001	1.36e-122	sp|Q7JQD3|GELS1_LUMTE	1.22e-113	L.terrestris_Gelsolin-like_protein_1
twi_ss.24248	1626.5756545071	-0.6351343819	0.1996117966	-3.1818479301	0.0014633863	0.0072466975	Aqu2.1.39595_001	1.49e-24	sp|A5JTQ3|XYL2_MEDSV	1.66e-14	M.sativa_Beta-xylosidase/alpha-L-arabinofuranosidase_2
twi_ss.6141	1620.1686144571	-0.5755277156	0.1678503998	-3.4288134937	0.000606226	0.0034621507	Aqu2.1.41922_001	6.04e-111	sp|P55567|Y4MH_SINFN	1.03e-46	S.fredii_Uncharacterized_protein_y4mH
twi_ss.24352c	2037.1937109759	0.7533299876	0.1631142909	4.6184180655	3.86676603450648E-06	4.62376425571691E-05	Aqu2.1.32219_001	0.0	sp|Q96AY4|TTC28_HUMAN	2.69e-05	H.sapiens_Tetratricopeptide_repeat_protein_28
twi_ss.18530	2197.047171628	0.8252230428	0.2122658411	3.8876864909	0.0001012042	0.0007705119	Aqu2.1.37809_001	0.0	sp|Q9Y485|DMXL1_HUMAN	1.22e-27	H.sapiens_DmX-like_protein_1
twi_ss.137	2169.5956522379	0.8863909081	0.1848802966	4.7944044043	1.63158843924408E-06	2.15662923145207E-05	Aqu2.1.30064_001	9.23e-43	sp|O14976|GAK_HUMAN	2.22e-33	H.sapiens_Cyclin-G-associated_kinase
twi_ss.2301	1419.9366254399	1.0406630321	0.2860663021	3.6378385863	0.0002749356	0.0017922018	Aqu2.1.41568_001	2.18e-55	sp|Q78EA7|BMR1A_RAT	1.43e-76	R.norvegicus_Bone_morphogenetic_protein_receptor_type-1A
c32181_g2	1495.1944626346	-0.824122211	0.1625549463	-5.0698070392	3.98219229966442E-07	6.25656712899548E-06	None	None	None	None	None
twi_ss.29971	1290.870518938	-1.0348059304	0.2500569988	-4.1382802141	3.49918851230142E-05	0.0003093336	Aqu2.1.38788_001	8.66e-09	sp|P10280|VKT52_ANESU	5.67e-15	A.sulcata_KappaPI-actitoxin-Avd3a
twi_ss.5818	1628.9532332389	1.0996540166	0.2371920192	4.6361341342	3.54985656977164E-06	4.28275016873148E-05	Aqu2.1.33551_001	6.92e-14	sp|O88866|HUNK_MOUSE	4.83e-113	M.musculus_Hormonally_up-regulated_neu_tumor-associated_kinase
twi_ss.25131	1425.9316096731	-0.7072578692	0.1638424859	-4.31669396	1.58383511067739E-05	0.0001569194	Aqu2.1.37452_001	9.64e-51	sp|O62646|SYPL2_RABIT	3.22e-08	O.cuniculus_Synaptophysin-like_protein_2
c33979_g1	2006.1197636553	0.9319093354	0.2681487342	3.4753448981	0.0005101969	0.0030010563	None	None	None	None	None
twi_ss.5226	1246.3342019951	-1.3435672022	0.2242108223	-5.9924279676	2.06731015000271E-09	5.89332580081184E-08	Aqu2.1.41635_001	7.82e-28	sp|Q9NB33|RL44_OCHTR	9.06e-31	O.triseriatus_60S_ribosomal_protein_L44
twi_ss.21619b	2322.273516646	1.1230663751	0.2157987188	5.2042309676	1.94801605899505E-07	3.36876423160294E-06	None	None	None	None	None
twi_ss.23857	2458.9621868683	1.4481637249	0.2086940727	6.9391703669	3.9440926199547E-12	2.01593436463932E-10	Aqu2.1.42583_001	2.21e-33	sp|Q8NEU8|DP13B_HUMAN	2.30e-17	H.sapiens_DCC-interacting_protein_13-beta
twi_ss.10516	214.1136483507	3.4288117338	0.3028536475	11.3216788431	1.02490114622259E-29	3.82980628315501E-27	None	None	None	None	None
twi_ss.30749	1891.7781490493	0.637283241	0.2056426057	3.098984468	0.001941852	0.0091600293	Aqu2.1.32654_001	8.72e-120	sp|Q63789|P55G_RAT	3.08e-06	R.norvegicus_Phosphatidylinositol_3-kinase_regulatory_subunit_gamma
c31131_g1	1345.6592387134	-0.8391803465	0.2332815661	-3.597285292	0.0003215557	0.0020412441	None	None	None	None	None
twi_ss.26384	2527.1163418306	2.2308007161	0.3574568412	6.2407554114	4.35462712387056E-10	1.47205561404974E-08	Aqu2.1.27307_001	5.81e-09	None	None	None
c32020_g1	2390.762495505	1.3304020085	0.1886596651	7.0518624536	1.76538670685476E-12	9.74380702953048E-11	None	None	None	None	None
twi_ss.10298c	1801.0116966767	1.2382380772	0.2217522246	5.5838811951	2.35209412389362E-08	5.14151041216651E-07	Aqu2.1.20363_001	5.17e-04	None	None	None
twi_ss.5586	1200.5739383099	-1.0424217311	0.1815847472	-5.740689939	9.42915955122683E-09	2.28314465771037E-07	Aqu2.1.35197_001	2.29e-38	sp|Q7T2B9|MTPN_DANRE	2.40e-28	D.rerio_Myotrophin
twi_ss.14417b	1333.7975928709	-1.1588461449	0.2436399749	-4.7563875567	1.97087934212612E-06	2.54667082095661E-05	Aqu2.1.35141_001	1.38e-09	sp|Q03168|ASPP_AEDAE	7.71e-17	A.aegypti_Lysosomal_aspartic_protease
twi_ss.24147	1645.3222765138	-1.0750705743	0.1860993232	-5.7768645028	7.61055248025769E-09	1.88235238983976E-07	Aqu2.1.40702_001	1.91e-79	sp|O16264|PEBPH_CAEEL	1.11e-63	C.elegans_Phosphatidylethanolamine-binding_protein_homolog_F40A3.3
twi_ss.27193	2096.4962951887	0.6898025571	0.1729493184	3.9884664681	6.65018006384024E-05	0.0005347217	Aqu2.1.39771_001	0.0	sp|Q8UVK2|SPT6H_DANRE	0.0	D.rerio_Transcription_elongation_factor_SPT6
twi_ss.31745	1524.12330126	-0.7306434516	0.2052103013	-3.5604618622	0.0003702031	0.0023024866	Aqu2.1.35530_001	1.13e-48	sp|Q8R2K1|FUCM_MOUSE	4.87e-61	M.musculus_Fucose_mutarotase
twi_ss.978	801.7898936661	-1.8957980942	0.5755013345	-3.2941680248	0.0009871347	0.0052321028	None	None	None	None	None
twi_ss.824	1475.1324511913	-1.5889439172	0.2117435518	-7.5040958909	6.18540145897269E-14	4.914905779986E-12	None	None	None	None	None
twi_ss.1893	2450.2372992739	1.1349391286	0.2091686463	5.4259524496	5.7646305395575E-08	1.13052172822584E-06	Aqu2.1.28319_001	4.56e-93	sp|Q66H59|NPL_RAT	9.27e-66	R.norvegicus_N-acetylneuraminate_lyase
twi_ss.15377	1492.698084197	-1.0276101261	0.314087626	-3.2717306929	0.0010689134	0.0055969691	Aqu2.1.31381_001	9.45e-53	sp|P46436|GST1_ASCSU	2.77e-42	A.suum_Glutathione_S-transferase_1
twi_ss.30946	1907.3115073728	0.6747624498	0.1673536818	4.0319546161	5.53148706668614E-05	0.0004559066	Aqu2.1.42557_001	1.59e-77	sp|Q7Z3U7|MON2_HUMAN	4.57e-103	H.sapiens_Protein_MON2_homolog
twi_ss.28201	1610.278468028	-0.9556757516	0.2041152523	-4.6820398806	2.8403420356274E-06	3.53311461849613E-05	Aqu2.1.39820_001	6.81e-32	sp|Q59LN9|CENPA_CANAL	1.26e-32	C.albicans_Histone_H3-like_centromeric_protein_CSE4
twi_ss.8263	2067.0114169753	0.9952738902	0.2225986794	4.4711581079	7.77971542819819E-06	8.51641690500935E-05	Aqu2.1.42050_001	1.70e-25	sp|Q9QUK0|CDKL2_MOUSE	1.32e-05	M.musculus_Cyclin-dependent_kinase-like_2
twi_ss.29875	1453.9443795779	-0.7578467355	0.2255732772	-3.3596476708	0.0007804193	0.0042834765	Aqu2.1.42507_001	0.0	sp|Q6NV83|SR140_MOUSE	7.52e-179	M.musculus_U2_snRNP-associated_SURP_motif-containing_protein
twi_ss.31371	1940.1436385317	0.9858944831	0.1659334911	5.9415038909	2.82419032852973E-09	7.74747132584367E-08	Aqu2.1.38626_001	1.68e-46	sp|Q7SYE0|ATG13_DANRE	1.63e-36	D.rerio_Autophagy-related_protein_13
twi_ss.1801	1630.3113675374	0.769765784	0.1592782175	4.832837762	0.000001346	1.83167931056615E-05	Aqu2.1.38165_001	2.95e-19	sp|A3KMT2|DAL1A_XENLA	8.91e-12	X.laevis_Death-associated_protein-like_1-A
twi_ss.15022	1453.2242121541	-0.9883249017	0.1696865463	-5.8244152138	5.73129249027594E-09	1.46742314760287E-07	Aqu2.1.42071_001	5.22e-71	sp|Q6S5C2|GNPTG_MOUSE	1.10e-47	M.musculus_N-acetylglucosamine-1-phosphotransferase_subunit_gamma
twi_ss.2600	1342.6801124158	-0.8843788137	0.1986523482	-4.4518920708	8.51169478577113E-06	9.21195241550463E-05	Aqu2.1.44194_001	6.33e-46	sp|Q5XGW6|CHM4B_XENLA	3.47e-43	X.laevis_Charged_multivesicular_body_protein_4b
twi_ss.6784	2234.4178885153	1.6472260462	0.2392816492	6.8840466953	5.81757910107238E-12	2.86751688596887E-10	Aqu2.1.26496_001	8.98e-127	sp|Q12852|M3K12_HUMAN	7.15e-139	H.sapiens_Mitogen-activated_protein_kinase_kinase_kinase_12
c31477_g1	1860.1216290998	1.2132087282	0.1636898414	7.4116311549	1.24755333685892E-13	9.24861792783455E-12	None	None	None	None	None
twi_ss.29199	2037.9505949306	0.7264323371	0.1878083522	3.8679447875	0.0001097565	0.0008231589	Aqu2.1.10714_001	2.97e-43	sp|Q14108|SCRB2_HUMAN	1.30e-17	H.sapiens_Lysosome_membrane_protein_2
twi_ss.21743	2328.0954315488	1.6038108817	0.1969216272	8.1444120913	3.81129134840907E-16	4.39124284859198E-14	Aqu2.1.32945_001	0.0	sp|Q63470|DYR1A_RAT	0.0	R.norvegicus_Dual_specificity_tyrosine-phosphorylation-regulated_kinase_1A
twi_ss.1885	2037.8809708148	1.0104710622	0.1949518795	5.1831819455	2.18132056166037E-07	3.71415493663993E-06	Aqu2.1.28308_001	1.19e-125	sp|P98150|NFKB2_CHICK	1.39e-40	G.gallus_Nuclear_factor_NF-kappa-B_p100_subunit
twi_ss.18560	1512.6235660472	-0.6178933521	0.1661919466	-3.7179500247	0.000200846	0.0013716457	Aqu2.1.21547_001	4.31e-98	sp|P46939|UTRO_HUMAN	1.62e-81	H.sapiens_Utrophin
twi_ss.4226	1244.8811587627	-0.7936727918	0.2162487393	-3.6701845958	0.0002423754	0.0016122597	Aqu2.1.34343_001	1.68e-84	sp|P92177|1433E_DROME	3.67e-113	D.melanogaster_14-3-3_protein_epsilon
twi_ss.8462	1873.2123651374	0.8772251573	0.2725367742	3.218740516	0.0012875494	0.0065174629	Aqu2.1.34213_001	1.09e-43	sp|P62972|UBIQP_XENLA	3.38e-11	X.laevis_Polyubiquitin_
twi_ss.1522	2346.1893531204	1.2321709211	0.1808838531	6.811945346	9.62876905467067E-12	4.5826974509424E-10	Aqu2.1.41077_001	5.66e-05	sp|Q8TEW0|PARD3_HUMAN	5.16e-10	H.sapiens_Partitioning_defective_3_homolog
twi_ss.19447	1163.9350907442	-0.6713307438	0.17133912	-3.9181404917	8.92346942581816E-05	0.0006929283	Aqu2.1.39839_001	4.73e-71	sp|Q6PDY2|AEDO_MOUSE	3.51e-34	M.musculus_2-aminoethanethiol_dioxygenase
twi_ss.29713	2193.5798889935	1.0794650156	0.1728450107	6.2452772654	4.23048991013863E-10	1.43359689945041E-08	Aqu2.1.34609_001	1.62e-08	sp|Q14184|DOC2B_HUMAN	1.17e-13	H.sapiens_Double_C2-like_domain-containing_protein_beta
twi_ss.21199	2211.2940776398	1.4388777717	0.244925899	5.8747473331	4.23488761912218E-09	1.12167732226022E-07	Aqu2.1.36030_001	4.70e-44	sp|Q9TZM3|LRK1_CAEEL	4.79e-08	C.elegans_Leucine-rich_repeat_serine/threonine-protein_kinase_1
twi_ss.5448	1118.5881136668	-0.9468330457	0.1579483137	-5.9945752095	0.000000002	5.82198818933886E-08	Aqu2.1.41653_001	1.87e-99	sp|P54611|VATE_DROME	1.59e-78	D.melanogaster_V-type_proton_ATPase_subunit_E
twi_ss.169	1311.5002150273	-0.9614762216	0.2632536108	-3.6522812301	0.000259921	0.0017104559	Aqu2.1.29400_001	1.43e-107	sp|Q9HZQ8|LAP_PSEAE	1.87e-60	P.aeruginosa_Aminopeptidase
twi_ss.19259	1614.9772647633	1.0813507827	0.1873106355	5.7730346149	7.78564395719766E-09	1.92393768279205E-07	None	None	None	None	None
twi_ss.20762a	2541.5243966531	4.9339919158	0.3516994759	14.0289999111	1.03602252609358E-44	8.68124087622412E-42	Aqu2.1.20356_001	5.11e-09	None	None	None
twi_ss.436	1152.7129314979	-1.4126823253	0.2244285026	-6.2945762639	3.08240704233302E-10	1.08717754508409E-08	Aqu2.1.38608_001	7.74e-22	sp|P25867|UBCD1_DROME	1.56e-21	D.melanogaster_Ubiquitin-conjugating_enzyme_E2-17_kDa
twi_ss.12412	1311.3289228176	-1.0502025376	0.2197430858	-4.7792290432	1.75968641692303E-06	2.30283240893306E-05	Aqu2.1.35290_001	4.36e-50	sp|Q80U96|XPO1_RAT	1.90e-48	R.norvegicus_Exportin-1
twi_ss.30914	1819.1685212099	0.9226426132	0.1852523831	4.9804628573	6.34323765462268E-07	9.39492274374003E-06	Aqu2.1.31928_001	1.11e-59	sp|Q5DU25|IQEC2_MOUSE	4.43e-57	M.musculus_IQ_motif_and_SEC7_domain-containing_protein_2
twi_ss.17284	1545.7129996084	-0.499864508	0.1560401873	-3.2034344277	0.0013579896	0.0067978147	Aqu2.1.42214_001	4.29e-40	sp|Q9D0P0|EBPL_MOUSE	4.79e-58	M.musculus_Emopamil-binding_protein-like
twi_ss.31876	2024.026313847	0.8622169372	0.1806972407	4.7716109761	1.82758237306928E-06	2.38041958455543E-05	Aqu2.1.19723_001	1.24e-15	sp|Q5ZK62|ACAP2_CHICK	2.25e-05	G.gallus_Arf-GAP_with_coiled-coil_ANK_repeat_and_PH_domain-containing_protein_2
twi_ss.1764	846.8020833549	-1.1018654445	0.2178218254	-5.0585630832	4.22427507216177E-07	6.57712017429151E-06	Aqu2.1.41925_001	3.67e-11	None	None	None
twi_ss.657	1289.0097837462	-0.7574122439	0.1788788963	-4.2342180069	2.29348374414471E-05	0.0002155656	Aqu2.1.21046_001	4.58e-101	sp|Q96DB2|HDA11_HUMAN	2.18e-78	H.sapiens_Histone_deacetylase_11
twi_ss.10110	1321.9965613756	-0.8219564512	0.1755628104	-4.6818369418	2.84315600191838E-06	3.53502471965139E-05	Aqu2.1.26315_001	0.0	sp|Q2KJ46|PSMD3_BOVIN	0.0	B.taurus_26S_proteasome_non-ATPase_regulatory_subunit_3
twi_ss.24308	1354.5234183061	-1.0229016083	0.1826176734	-5.6013286637	2.12714977940168E-08	4.7131366746807E-07	Aqu2.1.43733_001	1.25e-123	sp|Q95029|CATL_DROME	1.96e-109	D.melanogaster_Cathepsin_L
twi_ss.24387e	1941.9868443764	0.6290255447	0.1666331792	3.7749117408	0.0001600643	0.0011357708	Aqu2.1.22878_001	2.68e-52	None	None	None
twi_ss.27512	2253.5941118846	1.4256981372	0.1803815064	7.9037932765	2.70541562586315E-15	2.76052224672944E-13	None	None	None	None	None
twi_ss.2435	2033.2621491398	0.9840797381	0.2294734787	4.2884247172	1.7994476706363E-05	0.0001757003	Aqu2.1.19872_001	0.0	sp|Q3UHC7|DAB2P_MOUSE	8.36e-132	M.musculus_Disabled_homolog_2-interacting_protein
c33606_g2	1770.7770875406	1.2280529719	0.2425684382	5.0627071726	4.13344494272553E-07	6.45751522916647E-06	None	None	None	None	None
twi_ss.29383	2182.6437277726	1.2336565426	0.1827739106	6.7496314884	1.48221131703442E-11	6.80832347817869E-10	Aqu2.1.39937_001	1.76e-11	sp|Q4R8W3|TNAP3_MACFA	9.31e-42	M.fascicularis_Tumor_necrosis_factor_alpha-induced_protein_3
twi_ss.1904	1872.8450106611	0.8261583264	0.2672947486	3.0908139079	0.0019960869	0.009369512	Aqu2.1.32503_001	5.68e-48	sp|L7UZ85|ACTN_DERFA	4.96e-45	D.farinae_Alpha-actinin
twi_ss.31088d	1265.0597785324	-0.9175678697	0.1788607485	-5.1300683767	2.89636950933971E-07	0.000004756	Aqu2.1.38709_001	2.14e-137	sp|Q1JQ93|DPM1_BOVIN	9.03e-138	B.taurus_Dolichol-phosphate_mannosyltransferase_subunit_1
twi_ss.1174	1278.9589479159	-1.1856709166	0.1861636801	-6.3689701224	1.90301671247556E-10	0.000000007	None	None	None	None	None
twi_ss.26352	2214.8835242974	0.9525580978	0.172545992	5.5206040238	3.37836321823443E-08	7.11488954383994E-07	Aqu2.1.37420_001	0.0	sp|Q9PUE4|COPG2_DANRE	0.0	D.rerio_Coatomer_subunit_gamma-2
twi_ss.2513	1285.4514483001	-0.8318353192	0.2232970542	-3.7252409006	0.0001951288	0.00134088	Aqu2.1.24508_001	2.19e-68	sp|Q9H0A8|COMD4_HUMAN	1.87e-72	H.sapiens_COMM_domain-containing_protein_4
twi_ss.959	2690.9266471262	1.8364619552	0.2494675451	7.3615265441	1.81818850400751E-13	1.29578733280452E-11	Aqu2.1.31554_001	3.31e-13	sp|Q6JPI3|MD13L_MOUSE	3.79e-15	M.musculus_Mediator_of_RNA_polymerase_II_transcription_subunit_13-like
twi_ss.27318	2174.7384617075	1.1588908718	0.1604295531	7.2236744988	5.06012947338488E-13	3.19812826158918E-11	Aqu2.1.36015_001	2.02e-05	None	None	None
twi_ss.20085	1534.3210331445	-0.6533176219	0.1961307474	-3.331031113	0.0008652493	0.0046748484	Aqu2.1.31353_001	1.62e-83	sp|P51987|CCNB_HYDVD	1.20e-102	H.viridissima_G2/mitotic-specific_cyclin-B
twi_ss.4797	2161.8217086572	0.8412893615	0.1799819259	4.6742991394	2.94959148795009E-06	3.65257966076112E-05	Aqu2.1.18233_001	1.72e-66	sp|Q8WXA9|SREK1_HUMAN	1.63e-48	H.sapiens_Splicing_regulatory_glutamine/lysine-rich_protein_1
twi_ss.28579	1911.7424582714	0.7419936661	0.2098268528	3.5362188208	0.0004058983	0.0024864645	Aqu2.1.34594_001	6.59e-16	sp|P07814|SYEP_HUMAN	3.81e-07	H.sapiens_Bifunctional_glutamate/proline--tRNA_ligase
twi_ss.30365b	1788.3434335927	0.9972907134	0.1972837845	5.0551073712	4.30148698650878E-07	0.000006686	Aqu2.1.41163_001	7.61e-57	sp|Q14517|FAT1_HUMAN	1.00e-08	H.sapiens_Protocadherin_Fat_1
twi_ss.1140b	2052.025187897	1.3271678069	0.2067608176	6.418855478	1.37302676631303E-10	5.16556954314121E-09	Aqu2.1.26133_001	1.08e-152	sp|Q6ZXV5|TMTC3_HUMAN	1.24e-134	H.sapiens_Transmembrane_and_TPR_repeat-containing_protein_3
c12089_g2	1181.3917835147	-1.1837889451	0.1950484073	-6.0692059027	1.28544254694938E-09	3.83855910456201E-08	None	None	None	None	None
twi_ss.6810a	1193.6158036051	-1.2486764539	0.223303151	-5.5918443079	2.24670239488186E-08	4.93453650701138E-07	Aqu2.1.36251_001	7.50e-29	None	None	None
twi_ss.12011	1247.1358050977	-0.6578551737	0.2022278847	-3.253038891	0.0011417787	0.0059235393	Aqu2.1.33450_001	1.02e-32	sp|Q3SZX2|IPP2_BOVIN	4.02e-21	B.taurus_Protein_phosphatase_inhibitor_2
c28366_g1	2774.6362933437	1.9093777537	0.2372619721	8.0475507153	8.44673728470903E-16	9.23198337536657E-14	None	None	None	None	None
twi_ss.18891	2181.3548987482	0.8719889712	0.174233399	5.0047176727	5.59439634886606E-07	0.000008427	Aqu2.1.43706_001	6.64e-28	sp|O15084|ANR28_HUMAN	3.26e-27	H.sapiens_Serine/threonine-protein_phosphatase_6_regulatory_ankyrin_repeat_subunit_A
twi_ss.23646	1895.0126054977	0.6713277678	0.1803554284	3.7222487488	0.0001974564	0.0013534214	Aqu2.1.24287_001	6.05e-29	sp|Q6T8E9|CCNT1_BOVIN	8.81e-22	B.taurus_Cyclin-T1
c33970_g1	1882.8433381628	0.7521224521	0.1714610058	4.3865510316	1.15162155428054E-05	0.0001195818	None	None	None	None	None
twi_ss.8898	1314.2380875326	0.9727959947	0.199768252	4.8696225989	1.11811593898073E-06	1.56152232043915E-05	Aqu2.1.28831_001	5.20e-112	sp|Q5SW19|CLU_MOUSE	1.56e-101	M.musculus_Clustered_mitochondria_protein_homolog
twi_ss.21611	2265.0307583809	1.2312507147	0.2207576525	5.5773863377	2.44159213948442E-08	5.29944315863604E-07	None	None	None	None	None
twi_ss.15820	1396.953931896	-0.5730562606	0.177262898	-3.23280431	0.001225815	0.0062677952	Aqu2.1.38625_001	1.49e-04	None	None	None
twi_ss.27096	1988.8386155398	0.6439925441	0.1718485173	3.747443122	0.0001786463	0.0012468269	Aqu2.1.32954_001	2.57e-68	sp|Q5RID7|SNX17_DANRE	1.37e-48	D.rerio_Sorting_nexin-17
twi_ss.26069	1828.9538019492	1.2575563727	0.3721054087	3.3795702592	0.0007259925	0.0040207853	Aqu2.1.36495_001	6.53e-04	sp|Q9U641|CMFB_DICDI	2.01e-128	D.discoideum_Conditioned_medium_factor_receptor_1
twi_ss.29294	2026.0345639939	0.6374377067	0.1609563459	3.9603142279	7.48512039056775E-05	0.0005928919	Aqu2.1.31953_001	7.25e-112	sp|Q8BKE6|CP20A_MOUSE	1.69e-47	M.musculus_Cytochrome_P450_20A1
twi_ss.6767	1348.5431138408	-0.9855721599	0.199604371	-4.937628143	7.9078444640035E-07	0.000011521	None	None	None	None	None
twi_ss.1778	1992.6281360752	0.7144880445	0.1590497164	4.4922308604	7.04809602756767E-06	7.80825125618194E-05	Aqu2.1.40394_001	0.0	sp|Q9WVQ1|MAGI2_MOUSE	1.71e-04	M.musculus_Membrane-associated_guanylate_kinase_WW_and_PDZ_domain-containing_protein_2
twi_ss.6159	1141.3340034699	-0.8369829286	0.1614912432	-5.1828378551	2.18535012384977E-07	3.71870415565446E-06	Aqu2.1.26825_001	2.80e-11	None	None	None
twi_ss.6078	1459.9731254213	0.7209603863	0.1626684184	4.4320857948	9.33258663449556E-06	9.97544204163399E-05	Aqu2.1.36109_001	1.04e-40	sp|Q96RU8|TRIB1_HUMAN	8.80e-41	H.sapiens_Tribbles_homolog_1
twi_ss.31616	1931.0372070388	1.1284634724	0.2607886268	4.3271191928	1.51072219481076E-05	0.0001505582	Aqu2.1.38374_001	2.88e-29	None	None	None
twi_ss.574	1595.4134765731	0.6014315495	0.1874406859	3.2086499602	0.0013335974	0.0067026675	Aqu2.1.43400_001	0.0	sp|Q03468|ERCC6_HUMAN	2.24e-40	H.sapiens_DNA_excision_repair_protein_ERCC-6
twi_ss.26466	1838.4019197761	0.6727052491	0.2019762779	3.3306151397	0.0008665432	0.0046781827	Aqu2.1.34262_001	4.40e-45	sp|Q9N5Y2|TECR_CAEEL	2.65e-42	C.elegans_Probable_very-long-chain_enoyl-CoA_reductase_art-1
twi_ss.28568	1800.8637687144	0.6581360994	0.1601543995	4.1093850773	3.96714078812785E-05	0.0003429177	Aqu2.1.19238_001	0.0	sp|A4D1B5|GSAP_HUMAN	1.38e-19	H.sapiens_Gamma-secretase-activating_protein
twi_ss.1278	1735.681636523	0.7058408936	0.1915055518	3.6857463754	0.0002280334	0.0015275142	Aqu2.1.40992_001	3.56e-69	sp|Q8R0A0|T2FB_MOUSE	1.73e-63	M.musculus_General_transcription_factor_IIF_subunit_2
twi_ss.30983a	683.9393571191	2.0532214565	0.22648899	9.0654360582	1.2410683589034E-19	2.17202672534157E-17	Aqu2.1.33360_001	4.20e-40	sp|Q18297|TRPA1_CAEEL	5.07e-18	C.elegans_Transient_receptor_potential_cation_channel_subfamily_A_member_1_homolog
twi_ss.21298	1576.8742532042	1.5891323386	0.1829104342	8.6880354628	3.68760690665982E-18	5.42392054164667E-16	Aqu2.1.35066_001	1.99e-19	None	None	None
twi_ss.6452	756.1241663689	-1.2576113626	0.2217141673	-5.6722192268	1.40959428823695E-08	3.28098495440473E-07	None	None	sp|Q8IZJ3|CPMD8_HUMAN	3.00e-22	H.sapiens_C3_and_PZP-like_alpha-2-macroglobulin_domain-containing_protein_8
twi_ss.19706	2351.7785208908	1.6054099776	0.1826111393	8.7914131865	1.4769032429567E-18	2.29434429630554E-16	Aqu2.1.33100_001	2.27e-31	sp|Q7T0B0|STK40_XENLA	2.00e-36	X.laevis_Serine/threonine-protein_kinase_40
twi_ss.4394	1254.7813422958	-0.894143415	0.1957528275	-4.5677164738	4.93066355426318E-06	5.72147329427132E-05	Aqu2.1.38142_001	8.49e-179	sp|A0JPA0|CNNM4_XENTR	7.59e-142	X.tropicalis_Metal_transporter_CNNM4
twi_ss.16773	1149.7072478609	-0.9635891681	0.1927227048	-4.9998736216	5.7367904103609E-07	8.62139828409238E-06	Aqu2.1.28091_001	1.48e-60	sp|B4PEU8|RS9_DROYA	8.33e-62	D.yakuba_40S_ribosomal_protein_S9
twi_ss.28682	1358.6097960651	-0.7711242683	0.1745581717	-4.4175775958	9.98132423042103E-06	0.0001056675	Aqu2.1.31569_001	8.95e-75	sp|P00940|TPIS_CHICK	6.23e-112	G.gallus_Triosephosphate_isomerase
twi_ss.8053	1832.501532362	0.8654094207	0.1626863208	5.3194971544	1.0405444091727E-07	1.92978765945296E-06	Aqu2.1.34249_001	3.39e-21	sp|Q9JL70|FANCA_MOUSE	8.50e-04	M.musculus_Fanconi_anemia_group_A_protein_homolog
twi_ss.20001	1747.3779278641	-0.7198073653	0.1748306553	-4.1171690634	3.8355471417334E-05	0.0003336287	Aqu2.1.28177_001	8.69e-103	sp|Q06561|UNC52_CAEEL	1.41e-05	C.elegans_Basement_membrane_proteoglycan
twi_ss.26324	1895.7158959318	1.0931710892	0.2618632243	4.1745880592	2.98525733675549E-05	0.0002702073	None	None	None	None	None
twi_ss.29218	1178.4799739856	-0.8786538766	0.2165473723	-4.057559633	4.95881578725619E-05	0.0004153928	Aqu2.1.27802_001	2.99e-48	sp|Q66XS7|NDUS4_GEKJA	1.18e-51	G.japonicus_NADH_dehydrogenase_[ubiquinone]_iron-sulfur_protein_4_mitochondrial
twi_ss.16016	1425.4245859866	0.6824130778	0.1558535827	4.3785523954	0.000011947	0.0001233143	Aqu2.1.39930_001	2.37e-14	sp|Q4LBC8|TOIPA_ONCMY	7.67e-08	O.mykiss_Toll-interacting_protein_A
twi_ss.17309	1304.1653051103	-0.5899981824	0.1784166455	-3.3068561552	0.0009434933	0.0050291314	Aqu2.1.30397_001	0.0	sp|P80317|TCPZ_MOUSE	0.0	M.musculus_T-complex_protein_1_subunit_zeta
twi_ss.26305	1232.9315711671	1.0993844177	0.1743227284	6.3066040099	2.85224331093091E-10	1.01115682094694E-08	Aqu2.1.44159_001	1.64e-15	sp|Q9UK05|GDF2_HUMAN	2.66e-10	H.sapiens_Growth/differentiation_factor_2
twi_ss.3995	1766.0444399999	0.6762401999	0.175300381	3.8576082718	0.000114502	0.0008518182	Aqu2.1.41501_001	1.08e-62	sp|Q9WU45|CLCN2_CAVPO	1.56e-36	C.porcellus_Chloride_channel_protein_2
twi_ss.5283	820.1860581693	-0.8941464821	0.2016102025	-4.4350259603	9.20611944129037E-06	9.85931893069564E-05	None	None	sp|P19891|ASNS_CRIGR	2.69e-13	C.griseus_Asparagine_synthetase_[glutamine-hydrolyzing]
twi_ss.16794	1908.2252682357	0.9438619093	0.2525741298	3.7369698551	0.0001862512	0.001289812	Aqu2.1.44018_001	3.80e-08	sp|F1M3L7|EPS8_RAT	1.13e-10	R.norvegicus_Epidermal_growth_factor_receptor_kinase_substrate_8
twi_ss.25847	1240.4658875067	-0.9978524163	0.2026421094	-4.9242105665	0.000000847	1.22626620083546E-05	Aqu2.1.36776_001	4.87e-142	sp|Q9DGQ7|CDC37_TETFL	1.34e-115	T.fluviatilis_Hsp90_co-chaperone_Cdc37
twi_ss.29978	1714.3200075939	0.6249012128	0.186839186	3.3445939585	0.0008240311	0.0044872211	Aqu2.1.37112_001	6.91e-56	sp|Q24535|SRF_DROME	1.27e-47	D.melanogaster_Serum_response_factor_homolog
twi_ss.13430	1246.9565942206	-1.2633161589	0.1931034483	-6.5421729664	6.06313187123978E-11	2.45113629391115E-09	Aqu2.1.28109_001	2.84e-25	sp|P31319|KAPR_APLCA	9.26e-21	A.californica_cAMP-dependent_protein_kinase_regulatory_subunit
twi_ss.430	2227.6507614777	1.7341830844	0.1854384614	9.3517982802	8.61699910414807E-21	1.73925006735695E-18	Aqu2.1.38541_001	3.39e-29	sp|Q99LI8|HGS_MOUSE	1.00e-69	M.musculus_Hepatocyte_growth_factor-regulated_tyrosine_kinase_substrate
twi_ss.18358	2077.954972619	1.0556899718	0.2606668613	4.0499585042	5.12267158121046E-05	0.0004275645	None	None	None	None	None
twi_ss.4275	1346.4454750096	-0.6938989794	0.1890549713	-3.6703556355	0.0002422132	0.0016115689	Aqu2.1.44189_001	4.54e-09	sp|P31430|DPEP1_RAT	2.96e-109	R.norvegicus_Dipeptidase_1
twi_ss.16568	1388.8233761253	-0.6501772329	0.1960729431	-3.3159967034	0.0009131691	0.0048907517	Aqu2.1.40914_001	5.91e-17	None	None	None
twi_ss.24658	1316.1598723094	-0.8035401696	0.2287748857	-3.5123618007	0.0004441429	0.0026827086	Aqu2.1.38150_001	0.0	sp|Q54CS6|DCD1B_DICDI	6.71e-82	D.discoideum_Protein_dcd1B
twi_ss.8309	2133.3299655856	1.2286088218	0.1728260787	7.1089318876	1.16944438668443E-12	6.69512964401611E-11	Aqu2.1.11571_001	2.45e-15	sp|O15027|SC16A_HUMAN	6.77e-05	H.sapiens_Protein_transport_protein_Sec16A
twi_ss.31269	1967.4559813486	1.0798724146	0.1806359521	5.9781699153	2.25658298529558E-09	6.36075766660484E-08	Aqu2.1.43580_001	5.22e-32	sp|O46043|PARG_DROME	1.91e-05	D.melanogaster_Poly(ADP-ribose)_glycohydrolase
c30467_g1	1506.9024034015	0.8939517936	0.1679462214	5.3228455282	1.02156490569217E-07	0.000001901	None	None	None	None	None
twi_ss.3016	2158.1809995445	1.138531032	0.2246764335	5.0674252491	4.03232771698347E-07	6.32814563167009E-06	Aqu2.1.29874_001	2.15e-12	sp|Q14161|GIT2_HUMAN	1.31e-15	H.sapiens_ARF_GTPase-activating_protein_GIT2
twi_ss.28868	1757.3631043982	1.2234465976	0.1693188544	7.2256961689	4.98541241480265E-13	3.16184917647071E-11	None	None	None	None	None
twi_ss.18563	1381.7841000232	-1.1648848587	0.2411174223	-4.8311932329	1.35717204843184E-06	1.8450600532565E-05	Aqu2.1.24376_001	1.38e-13	sp|Q9TSX9|PRDX6_PIG	4.25e-07	S.scrofa_Peroxiredoxin-6
twi_ss.26316	1847.3591170067	0.9519210553	0.1923483867	4.9489422383	7.46178851712842E-07	1.09113366512763E-05	None	None	None	None	None
c32723_g3	1354.9703049329	-0.6949258096	0.21407042	-3.2462486392	0.0011693666	0.0060293354	None	None	None	None	None
twi_ss.16452	1781.7324464858	0.6609900771	0.1622500628	4.0738972033	4.62328946299855E-05	0.0003911971	Aqu2.1.30025_001	0.0	sp|Q8R0X7|SGPL1_MOUSE	0.0	M.musculus_Sphingosine-1-phosphate_lyase_1
twi_ss.29606	1490.6953433026	-1.048747121	0.2808431433	-3.7342806682	0.0001882525	0.0013007389	Aqu2.1.29316_001	6.50e-67	sp|B8DBZ5|MENG_LISMH	5.53e-16	L.monocytogenes_Demethylmenaquinone_methyltransferase
twi_ss.2200	1690.2147458817	1.0862952388	0.2246814616	4.8348236265	1.33263737584634E-06	1.81438152225027E-05	Aqu2.1.42069_001	6.62e-100	sp|Q2WGN9|GAB4_HUMAN	6.31e-09	H.sapiens_GRB2-associated-binding_protein_4
twi_ss.4452	1214.1201512963	-0.6472588471	0.1748398533	-3.7020097825	0.0002138984	0.0014472028	Aqu2.1.25697_001	1.42e-87	sp|Q99615|DNJC7_HUMAN	1.67e-74	H.sapiens_DnaJ_homolog_subfamily_C_member_7
twi_ss.18652	1525.8151127933	-0.884362465	0.2137523825	-4.1373221418	3.51382625685228E-05	0.0003102309	Aqu2.1.26041_001	2.99e-91	sp|Q9WYX8|Y508_THEMA	8.08e-36	T.maritima_Uncharacterized_protein_TM_0508
twi_ss.27451b	1385.1184298404	-0.7745257161	0.2028958873	-3.8173554243	0.0001348898	0.0009828649	Aqu2.1.37121_001	3.76e-46	sp|Q9VLU0|BAF_DROME	9.27e-43	D.melanogaster_Barrier-to-autointegration_factor
twi_ss.18970	1024.1616329696	-0.6630656111	0.182277744	-3.6376663256	0.0002751195	0.0017925554	None	None	None	None	None
twi_ss.16424	1145.0758281342	-1.0266805685	0.1661851067	-6.1779336857	6.4945981223236E-10	2.08339474801035E-08	Aqu2.1.42634_001	6.35e-90	sp|Q5R7J6|UBE2N_PONAB	3.34e-96	P.abelii_Ubiquitin-conjugating_enzyme_E2_N
twi_ss.3976	1307.8906570959	-0.9333387907	0.2050416346	-4.5519476701	5.31515576474833E-06	6.13160981254989E-05	None	None	None	None	None
twi_ss.6081	2025.0101357825	1.2543250402	0.1646011243	7.62039169	2.52907099235026E-14	2.18543347126467E-12	Aqu2.1.36096_001	0.0	sp|Q9DBU0|TM9S1_MOUSE	0.0	M.musculus_Transmembrane_9_superfamily_member_1
twi_ss.15301	1468.6730683902	0.9100481394	0.1826116347	4.9835167445	6.24389076756498E-07	9.2726137220573E-06	Aqu2.1.31351_001	5.78e-49	sp|Q8WXI9|P66B_HUMAN	1.65e-04	H.sapiens_Transcriptional_repressor_p66-beta
twi_ss.21700	1595.331161724	1.3773472893	0.1973437279	6.9794328085	2.96374131963293E-12	1.55214725322897E-10	Aqu2.1.41264_001	3.94e-102	sp|P40318|DOA10_YEAST	1.05e-05	S.cerevisiae_ERAD-associated_E3_ubiquitin-protein_ligase_DOA10
twi_ss.458	1161.994884259	-1.6822228052	0.2623297993	-6.4126256709	1.43034428528226E-10	5.35208121469893E-09	Aqu2.1.38597_001	1.17e-20	None	None	None
twi_ss.14371	2015.0560792397	0.9700232496	0.1996328486	4.8590362569	1.17958532813892E-06	1.63028744445063E-05	None	None	None	None	None
twi_ss.14603	2125.7450649231	1.1780736259	0.1695771023	6.9471267617	3.7280070979039E-12	1.90901578280072E-10	Aqu2.1.39091_001	5.65e-04	sp|P49791|NU153_RAT	6.96e-05	R.norvegicus_Nuclear_pore_complex_protein_Nup153
twi_ss.29701	1310.7631992669	-0.8006974015	0.1660199812	-4.8228977956	1.41487478441977E-06	1.91315978184721E-05	Aqu2.1.37101_001	6.42e-77	sp|Q9DD03|RAB13_MOUSE	1.26e-66	M.musculus_Ras-related_protein_Rab-13
twi_ss.30690	1032.0130204225	-1.0122681791	0.1625316855	-6.2281282319	4.72040648826925E-10	1.5846610682051E-08	Aqu2.1.20228_001	9.64e-161	sp|Q9U5N1|VATC_MANSE	1.02e-158	M.sexta_V-type_proton_ATPase_subunit_C
twi_ss.31534c	1334.5027430122	-0.9504474846	0.2160305023	-4.399598549	1.08451318735169E-05	0.0001135085	None	None	None	None	None
twi_ss.11534	1831.9283519475	0.4925078112	0.1561732517	3.1535990059	0.0016127051	0.0078387278	Aqu2.1.43358_001	1.17e-109	sp|Q4UMH6|Y381_RICFE	2.46e-14	R.felis_Putative_ankyrin_repeat_protein_RF_0381
twi_ss.20550	1585.5286631757	0.904523507	0.2110089261	4.2866599241	0.000018138	0.0001766647	Aqu2.1.22802_001	2.92e-13	sp|Q0KIA2|Y9801_DROME	5.97e-34	D.melanogaster_PP2C-like_domain-containing_protein_CG9801
twi_ss.13045	1813.513081472	0.7267979996	0.2249335056	3.2311682404	0.0012328535	0.0062944729	Aqu2.1.24881_001	1.27e-37	sp|Q5ND34|WDR81_MOUSE	1.27e-10	M.musculus_WD_repeat-containing_protein_81
twi_ss.21083	1228.3578901668	-0.990769975	0.1846628714	-5.3652906386	8.081897553617E-08	1.53063827983532E-06	Aqu2.1.32556_001	1.05e-22	sp|Q09318|YQY2_CAEEL	7.70e-06	C.elegans_Uncharacterized_protein_F36G3.2
twi_ss.3196	1225.5004554316	-0.8038829252	0.1837393359	-4.3751269762	1.21361812662232E-05	0.0001250334	Aqu2.1.37962_001	1.11e-60	sp|P40821|CRJ1C_TRICY	8.71e-37	T.cystophora_Crystallin_J1C
twi_ss.14799	1972.9874223236	1.2413083331	0.2483401631	4.9984195779	0.000000578	8.681932636036E-06	Aqu2.1.31215_001	9.40e-26	sp|Q62682|CNTN3_RAT	1.57e-05	R.norvegicus_Contactin-3
twi_ss.12097	1407.2110762101	-0.6232540559	0.1832206348	-3.4016586421	0.0006697824	0.0037514327	Aqu2.1.30046_001	1.07e-153	sp|Q06AT3|UCHL5_PIG	3.16e-132	S.scrofa_Ubiquitin_carboxyl-terminal_hydrolase_isozyme_L5
twi_ss.19567	2190.7587103973	1.3900509245	0.2083931226	6.6703301291	2.55228641839459E-11	1.10968276794728E-09	Aqu2.1.18282_001	1.99e-33	sp|Q8NFD5|ARI1B_HUMAN	1.97e-19	H.sapiens_AT-rich_interactive_domain-containing_protein_1B
twi_ss.13072	1778.5786140604	0.8915158725	0.1990773831	4.4782378517	7.52617186696178E-06	8.26503989139107E-05	Aqu2.1.35777_001	1.49e-34	sp|Q95KI0|RFOX1_MACFA	1.28e-33	M.fascicularis_RNA_binding_protein_fox-1_homolog_1
twi_ss.20548	689.7144925066	0.8730251225	0.2482086005	3.5173040775	0.0004359541	0.0026395887	Aqu2.1.03263_001	2.59e-20	sp|O75970|MPDZ_HUMAN	5.67e-06	H.sapiens_Multiple_PDZ_domain_protein
c32664_g1	2233.1178181607	1.8748518331	0.1820926014	10.2961450332	7.33417455891749E-25	2.11254786357486E-22	None	None	None	None	None
twi_ss.22299	1991.4488332735	0.6208344481	0.1642921594	3.7788440447	0.0001575581	0.0011205749	Aqu2.1.34603_001	2.93e-102	sp|Q8VDM6|HNRL1_MOUSE	9.02e-101	M.musculus_Heterogeneous_nuclear_ribonucleoprotein_U-like_protein_1
twi_ss.21909	1750.5917788448	1.0418657237	0.2776276798	3.7527444104	0.0001749092	0.001223214	Aqu2.1.36223_001	8.32e-09	sp|Q99732|LITAF_HUMAN	3.74e-09	H.sapiens_Lipopolysaccharide-induced_tumor_necrosis_factor-alpha_factor
twi_ss.22976	1999.3271624732	1.14194561	0.1928792651	5.9205203287	3.20924620764271E-09	8.66621837243518E-08	Aqu2.1.24032_001	0.0	sp|Q8BFY9|TNPO1_MOUSE	0.0	M.musculus_Transportin-1
twi_ss.19822b	1327.4648254653	-0.7544756241	0.1936397644	-3.8962845587	9.7679617044626E-05	0.0007477953	Aqu2.1.37514_001	0.0	sp|Q5TCS8|KAD9_HUMAN	3.50e-04	H.sapiens_Adenylate_kinase_9
twi_ss.7757	1885.8910655425	0.8674088057	0.2158436802	4.0186898439	5.85226460555002E-05	0.0004787776	Aqu2.1.35140_001	3.38e-11	sp|Q62671|UBR5_RAT	1.37e-09	R.norvegicus_E3_ubiquitin-protein_ligase_UBR5
twi_ss.949	417.5812158744	1.1700790203	0.2418822012	4.8373919795	1.31553836084138E-06	1.79463575500671E-05	Aqu2.1.27189_001	1.21e-26	sp|Q90YJ2|NGB_DANRE	5.91e-15	D.rerio_Neuroglobin
twi_ss.14533	2129.4748784502	1.3624625403	0.1953663006	6.9738871845	3.08301344623826E-12	1.61155931598072E-10	Aqu2.1.43839_001	0.0	sp|Q14185|DOCK1_HUMAN	6.14e-156	H.sapiens_Dedicator_of_cytokinesis_protein_1
c28993_g2	1340.9617758292	-0.7210835814	0.1653426586	-4.3611466477	1.29382610409867E-05	0.000132018	None	None	None	None	None
twi_ss.18488	1648.9615427077	0.5555358922	0.1604373819	3.4626337424	0.000534916	0.0031139994	Aqu2.1.35032_001	1.98e-07	sp|Q9VB11|UNC80_DROME	3.35e-09	D.melanogaster_Protein_unc-80_homolog
twi_ss.5314b	844.2848013574	-1.6508497055	0.2158549575	-7.6479582618	2.04195464726058E-14	1.79251206050951E-12	None	None	None	None	None
c15366_g1	1242.0657355498	-0.6877018504	0.1751480922	-3.9264021762	8.62259369806564E-05	0.0006722161	None	None	None	None	None
twi_ss.9457	1096.809021955	-0.9501235674	0.1741301633	-5.456398532	4.85888723090837E-08	9.78355343826154E-07	Aqu2.1.27300_001	0.0	sp|A7SLW1|BCAT_NEMVE	2.10e-155	N.vectensis_Branched-chain-amino-acid_aminotransferase
twi_ss.17332	1936.8316171147	1.8488505001	0.3502945934	5.2779875421	1.30610342390121E-07	2.34979647870633E-06	Aqu2.1.43080_001	7.48e-128	sp|P17926|NFIC_CHICK	2.73e-82	G.gallus_Nuclear_factor_1_C-type
twi_ss.556	2111.0734826171	1.4193712129	0.2914933915	4.8693083771	1.11989523199861E-06	1.56237297517882E-05	Aqu2.1.28608_001	5.58e-06	sp|P0C5E4|PTPRQ_MOUSE	0.001	M.musculus_Phosphatidylinositol_phosphatase_PTPRQ
twi_ss.28300	1130.0219522803	2.8524952142	0.3234045033	8.8202087027	1.14246581983104E-18	1.8260962341022E-16	Aqu2.1.31241_001	1.23e-12	sp|A3FEM2|FEV_DANRE	7.32e-36	D.rerio_Protein_FEV
twi_ss.16172	1248.782127752	-0.8048288949	0.1957441053	-4.1116379651	3.92862000659577E-05	0.0003403327	Aqu2.1.04266_001	0.0	sp|Q08890|IDS_MOUSE	4.15e-96	M.musculus_Iduronate_2-sulfatase
twi_ss.27071b	1858.9288762833	0.942948582	0.1800263981	5.2378350729	1.62471149558584E-07	2.87253978746418E-06	Aqu2.1.20143_001	6.32e-82	sp|Q8CJ11|AGRG2_RAT	4.20e-37	R.norvegicus_Adhesion_G-protein_coupled_receptor_G2
c25661_g6	1632.1566460426	1.426337813	0.189333989	7.5334482776	4.94175925806397E-14	3.99560020479488E-12	None	None	None	None	None
twi_ss.469	1657.4660958381	1.4670857999	0.3305403048	4.4384475315	0.000009061	9.72273784502883E-05	Aqu2.1.33762_001	4.97e-04	sp|P31836|NCAM1_BOVIN	1.59e-13	B.taurus_Neural_cell_adhesion_molecule_1
twi_ss.30890	1094.0883674507	-0.9493121821	0.2009813047	-4.7233855081	2.3195056481544E-06	2.95163231397909E-05	Aqu2.1.28775_001	4.34e-56	sp|P55008|AIF1_HUMAN	1.22e-45	H.sapiens_Allograft_inflammatory_factor_1
c30996_g2	2093.7620050772	0.982212001	0.2010592321	4.8851872704	1.03330593723284E-06	1.46153328779348E-05	None	None	None	None	None
twi_ss.27562	1812.2093788072	0.6721432038	0.1739857925	3.8632074162	0.0001119079	0.0008363453	Aqu2.1.27781_001	8.30e-66	sp|Q9GLK0|TGM1_CANLF	8.30e-60	C.lupus_Protein-glutamine_gamma-glutamyltransferase_K
twi_ss.11384b	1325.6029789538	-0.9176758751	0.213024957	-4.3078326978	1.6486200650383E-05	0.0001625807	Aqu2.1.26808_001	0.0	sp|Q07590|SAV_SULAC	9.46e-34	S.acidocaldarius_Protein_SAV
c27040_g1	1295.4909508787	-0.5083035947	0.1648428327	-3.0835650318	0.002045364	0.0095602444	None	None	None	None	None
twi_ss.8091	2196.0269681653	1.5264930333	0.2799031574	5.4536470672	4.93470972495815E-08	9.8951844318015E-07	Aqu2.1.43775_001	2.71e-74	sp|Q6F3J0|NFKB1_CANLF	1.44e-19	C.lupus_Nuclear_factor_NF-kappa-B_p105_subunit
twi_ss.28654	1699.1690500864	0.7493241655	0.1620171351	4.6249686198	3.74655117947466E-06	4.49846431675351E-05	Aqu2.1.29530_001	4.71e-42	sp|P68907|PZRN3_RAT	2.75e-07	R.norvegicus_E3_ubiquitin-protein_ligase_PDZRN3
twi_ss.25677	1863.5796059879	1.3287787864	0.2826289792	4.7014951902	2.58263348759932E-06	3.25352989517524E-05	Aqu2.1.32715_001	1.69e-140	sp|Q6NZ04|SIX1B_DANRE	5.55e-108	D.rerio_Homeobox_protein_six1b
twi_ss.13806b	498.1452743468	1.6302429905	0.4164568356	3.9145545252	9.0571269716531E-05	0.000700749	None	None	None	None	None
c32817_g8	1713.4402103827	1.1175830415	0.1966938483	5.6818403389	1.33253029789422E-08	3.12793954137274E-07	None	None	None	None	None
twi_ss.25798	1351.179863598	-0.9761580361	0.2017609454	-4.8381912269	1.31026049842366E-06	0.000017886	Aqu2.1.43698_001	1.48e-26	None	None	None
twi_ss.12037a	1167.2558767633	-0.9255781243	0.18210157	-5.0827575198	0.000000372	5.89477986960789E-06	Aqu2.1.37818_001	8.78e-32	sp|P24367|PPIB_CHICK	8.46e-31	G.gallus_Peptidyl-prolyl_cis-trans_isomerase_B
twi_ss.27400	1905.7534638292	1.3275815479	0.1687672128	7.8663475328	3.65145265976564E-15	3.61899530278995E-13	Aqu2.1.32549_001	2.77e-21	sp|Q5EAC5|ZN410_BOVIN	2.07e-10	B.taurus_Zinc_finger_protein_410
twi_ss.577	1550.6304402743	0.6846028686	0.1528971674	4.4775379446	7.5508809726201E-06	8.28559367678139E-05	Aqu2.1.06099_001	7.53e-18	sp|Q9C040|TRIM2_HUMAN	2.07e-22	H.sapiens_Tripartite_motif-containing_protein_2
twi_ss.2779	1134.6814568387	-1.2477072682	0.1597338121	-7.811165661	5.66614813753936E-15	5.36576466778214E-13	Aqu2.1.19903_001	1.08e-48	sp|Q9NUQ9|FA49B_HUMAN	1.46e-46	H.sapiens_Protein_FAM49B
twi_ss.21206	963.3352903294	-1.5597134767	0.2104561675	-7.4111084296	1.25248124838957E-13	9.26032392525895E-12	Aqu2.1.44138_001	2.65e-10	sp|P62282|RS11_RAT	7.77e-08	R.norvegicus_40S_ribosomal_protein_S11
twi_ss.23749	2113.3138043718	1.3387631078	0.2354607295	5.6857171502	0.000000013	3.06821419287278E-07	Aqu2.1.38625_001	1.07e-12	sp|Q9GV77|FREM2_LYTVA	1.84e-05	L.variegatus_Extracellular_matrix_protein_3
c28622_g4	1247.5704716326	-0.9300259465	0.1718135095	-5.4129966224	0.000000062	1.20438081768965E-06	None	None	None	None	None
twi_ss.962b	1938.9216133895	1.5771628408	0.2005664174	7.8635439637	3.734152065581E-15	3.67461825328989E-13	Aqu2.1.31551_001	5.92e-108	sp|Q6RUV5|RAC1_RAT	4.07e-86	R.norvegicus_Ras-related_C3_botulinum_toxin_substrate_1
twi_ss.6740	2085.5487130759	1.2214406076	0.2109468309	5.7902771161	0.000000007	1.75529974290943E-07	Aqu2.1.44031_001	0.0	sp|O54774|AP3D1_MOUSE	0.0	M.musculus_AP-3_complex_subunit_delta-1
c32348_g1	1793.8739528755	0.9674910804	0.1849972575	5.2297590449	1.69731116500969E-07	2.9894298302451E-06	None	None	None	None	None
twi_ss.30071	1293.9223832011	-1.4414006683	0.3844307439	-3.7494417162	0.0001772287	0.0012381828	Aqu2.1.04236_001	5.16e-07	None	None	None
twi_ss.7475b	1209.3126952029	0.5284786929	0.1596841475	3.3095250924	0.0009345439	0.0049897678	Aqu2.1.37744_001	2.58e-142	sp|Q09225|NRF6_CAEEL	6.78e-44	C.elegans_Nose_resistant_to_fluoxetine_protein_6
twi_ss.13116b	2241.022751107	3.3433756766	0.3689683479	9.06141596	1.28767955949398E-19	2.23942862761809E-17	Aqu2.1.24119_001	0.0	sp|Q2PQH8|GDE_CANLF	0.0	C.lupus_Glycogen_debranching_enzyme
twi_ss.13975b	1186.576599919	-0.830665796	0.1702741311	-4.878402788	1.0694835196348E-06	1.50730674235176E-05	Aqu2.1.31001_001	2.64e-116	sp|Q64674|SPEE_MOUSE	1.35e-112	M.musculus_Spermidine_synthase
twi_ss.644	1565.5429499099	0.8077090943	0.1503460554	5.37233313	7.77243460565757E-08	1.47612198980524E-06	Aqu2.1.42496_001	6.45e-26	sp|Q8WWW0|RASF5_HUMAN	8.84e-06	H.sapiens_Ras_association_domain-containing_protein_5
twi_ss.10345	1555.1685261742	0.6201628354	0.1583066184	3.9174788886	8.94798794054708E-05	0.0006942474	Aqu2.1.34846_001	5.27e-09	sp|Q6NYI0|HERP2_DANRE	3.28e-05	D.rerio_Homocysteine-responsive_endoplasmic_reticulum-resident_ubiquitin-like_domain_member_2_protein
twi_ss.808	1173.4990580896	-0.6727404034	0.1661641117	-4.0486504371	5.15138177990314E-05	0.0004295718	None	None	sp|Q9CPT4|MYDGF_MOUSE	2.18e-17	M.musculus_Myeloid-derived_growth_factor
twi_ss.29088	763.3038285761	1.7777974617	0.2354357328	7.5510944786	4.31615582940101E-14	3.54155314524026E-12	Aqu2.1.33913_001	5.50e-76	None	None	None
twi_ss.25924	1552.2880451067	0.9262326959	0.2447927168	3.7837428663	0.0001544874	0.0011018536	Aqu2.1.42707_001	1.11e-07	None	None	None
twi_ss.26280	1825.3541105736	1.0720523209	0.1528168605	7.0152751289	2.29496899029503E-12	1.22985431239609E-10	Aqu2.1.26111_001	2.30e-11	sp|O60237|MYPT2_HUMAN	5.41e-64	H.sapiens_Protein_phosphatase_1_regulatory_subunit_12B
twi_ss.5981	1111.2180530625	-1.0385664441	0.215497643	-4.8193865582	0.00000144	1.94109485137892E-05	None	None	None	None	None
twi_ss.11312	975.4165739753	-1.4216325606	0.2293991565	-6.1972004694	5.7476276946502E-10	1.88086865103512E-08	Aqu2.1.31483_001	5.17e-53	None	None	None
twi_ss.26052	1699.9444042416	0.9431446226	0.1748236687	5.3948337173	6.85870400990623E-08	0.000001318	Aqu2.1.27066_001	1.89e-05	sp|Q9P2P5|HECW2_HUMAN	0.001	H.sapiens_E3_ubiquitin-protein_ligase_HECW2
twi_ss.17192	928.2387175667	-1.3619933435	0.1839222842	-7.4052654879	1.30888348816678E-13	9.54966918595987E-12	Aqu2.1.28535_001	2.83e-12	None	None	None
twi_ss.2652	1276.9435286569	-0.8488715243	0.161244644	-5.2644943937	1.40575689140088E-07	2.51273364971022E-06	Aqu2.1.29098_001	1.83e-79	sp|P63100|CANB1_RAT	1.15e-64	R.norvegicus_Calcineurin_subunit_B_type_1
twi_ss.30920	1257.9783873869	-0.5606041539	0.1777205407	-3.1544139568	0.0016082079	0.0078251215	Aqu2.1.31924_001	7.40e-47	sp|Q1LZ74|OARD1_BOVIN	5.06e-56	B.taurus_O-acetyl-ADP-ribose_deacetylase_1
twi_ss.26499	2258.1216268715	1.9858348178	0.2757114815	7.2025829576	5.90824728238434E-13	3.66311331507829E-11	None	None	None	None	None
twi_ss.16037	1087.2323355789	-1.2621598882	0.1794797663	-7.0323241106	2.03121284217489E-12	1.10347932243262E-10	Aqu2.1.35994_001	5.01e-50	None	None	None
twi_ss.30070	1821.4130377116	0.6696064133	0.1687558994	3.9678992888	0.000072509	0.0005768176	Aqu2.1.35103_001	8.53e-57	sp|Q803C9|PTSS1_DANRE	1.28e-115	D.rerio_Phosphatidylserine_synthase_1
twi_ss.13013	2007.9818956332	1.0479970249	0.3054728245	3.4307373383	0.0006019431	0.0034411684	Aqu2.1.35236_001	2.88e-08	sp|P25490|TYY1_HUMAN	1.07e-94	H.sapiens_Transcriptional_repressor_protein_YY1
twi_ss.6374	1794.43769739	0.9710946366	0.1673847979	5.8015700878	6.56968253323842E-09	1.65450693450919E-07	Aqu2.1.42749_001	3.76e-77	sp|Q62845|CNTN4_RAT	3.97e-14	R.norvegicus_Contactin-4
twi_ss.23833	1260.2267662674	-0.8649711297	0.2483245784	-3.4832280204	0.0004954062	0.0029303956	None	None	None	None	None
twi_ss.27062	1082.5105084117	-1.2079455114	0.1795104702	-6.7291089481	1.70705206854177E-11	7.73826291792081E-10	Aqu2.1.40828_001	1.22e-41	sp|Q5R6P6|GMFB_PONAB	3.58e-42	P.abelii_Glia_maturation_factor_beta
twi_ss.25819a	1690.5930584201	0.6973699447	0.1608922441	4.3343913106	1.46163980742796E-05	0.0001468069	Aqu2.1.38113_001	0.0	sp|Q14203|DCTN1_HUMAN	0.0	H.sapiens_Dynactin_subunit_1
twi_ss.23917b	1793.2033711623	0.9508199991	0.2323208888	4.0927012808	4.263768532279E-05	0.0003654734	Aqu2.1.24011_001	5.57e-05	None	None	None
twi_ss.25670	1453.1160158977	0.6599625051	0.1883060654	3.5047331257	0.0004570652	0.0027475581	Aqu2.1.34614_001	7.51e-88	sp|Q9JHS2|HIF3A_RAT	4.70e-31	R.norvegicus_Hypoxia-inducible_factor_3-alpha
twi_ss.1503	1391.3964529188	0.7790439365	0.1938259979	4.0192953735	5.83724536898323E-05	0.0004776902	Aqu2.1.21217_001	1.01e-136	sp|A0JMD4|TPC2_DANRE	4.64e-71	D.rerio_Two_pore_calcium_channel_protein_2
twi_ss.2209a	2026.4428702022	1.6409764218	0.2427780075	6.7591642192	1.38790014474979E-11	6.45012013489432E-10	None	None	None	None	None
twi_ss.438	1044.7185684938	-1.1352935298	0.1638496862	-6.9288721631	4.24208914928081E-12	2.14055199189622E-10	Aqu2.1.38605_001	1.92e-13	sp|P81004|VDAC2_XENLA	1.21e-13	X.laevis_Voltage-dependent_anion-selective_channel_protein_2
twi_ss.2799a	904.6757169064	-1.0065749862	0.2562583319	-3.9279697899	0.000085666	0.0006685959	Aqu2.1.31584_001	4.52e-39	sp|Q9LZI6|NDS5B_ARATH	2.40e-08	A.thaliana_NADH_dehydrogenase_[ubiquinone]_iron-sulfur_protein_5-B
twi_ss.5112	905.8193805203	2.5407944728	0.2355116101	10.7884043235	3.90510899740633E-27	1.2855246904319E-24	None	None	None	None	None
twi_ss.16737	1943.510991708	0.9613194746	0.2154883976	4.4611194163	8.15326391707269E-06	8.85522599508618E-05	None	None	None	None	None
twi_ss.10902	1142.2689586883	-0.5932504119	0.1746580557	-3.396639277	0.0006821883	0.0038147363	Aqu2.1.44079_001	1.01e-161	sp|Q9XZV5|GNAS_GEOCY	2.47e-168	G.cydonium_Guanine_nucleotide-binding_protein_G(s)_subunit_alpha
twi_ss.28437	2173.8666119099	2.4841763039	0.2582203861	9.6203725113	6.55931835362786E-22	1.46272799285901E-19	Aqu2.1.21241_001	5.78e-12	sp|Q6P4U0|THS7B_MOUSE	2.98e-09	M.musculus_Thrombospondin_type-1_domain-containing_protein_7B
twi_ss.13232	1786.0933297642	1.2149044226	0.2654437798	4.5768803597	4.71961193212925E-06	5.5066122003054E-05	Aqu2.1.44272_001	2.10e-33	sp|Q8K0E7|SERC2_MOUSE	8.06e-24	M.musculus_Serine_incorporator_2
twi_ss.19827	1252.4038508453	-0.8451745756	0.1728614889	-4.8893167649	1.01186559467943E-06	1.43782669188466E-05	Aqu2.1.15149_001	1.88e-46	None	None	None
twi_ss.27645	1673.753916083	1.1187710222	0.1715366666	6.5220517832	6.93520613557465E-11	2.78738837297835E-09	Aqu2.1.24008_001	3.12e-163	sp|Q9Y4E6|WDR7_HUMAN	0.0	H.sapiens_WD_repeat-containing_protein_7
twi_ss.8426	1863.7352373186	0.8172524526	0.2218547257	3.6837279443	0.0002298476	0.0015374322	Aqu2.1.34297_001	0.0	sp|Q8CHR6|DPYD_MOUSE	0.0	M.musculus_Dihydropyrimidine_dehydrogenase_[NADP(+)]
twi_ss.11861	783.628964148	-1.591276095	0.4295990934	-3.7040955614	0.0002121463	0.0014367546	Aqu2.1.34924_001	5.06e-09	sp|P05938|LBP_RENRE	6.93e-12	R.reniformis_Luciferin-binding_protein
twi_ss.13328	1024.7544206552	-1.1661121033	0.2467701692	-4.725498657	2.29551351775456E-06	2.92783855133529E-05	Aqu2.1.44287_001	0.0	sp|Q8BM89|ARSJ_MOUSE	7.30e-73	M.musculus_Arylsulfatase_J
twi_ss.31636	1126.567642537	-0.5560260895	0.172833164	-3.2171261394	0.0012948166	0.0065422063	Aqu2.1.41558_001	0.0	sp|Q6AYD3|PA2G4_RAT	7.72e-149	R.norvegicus_Proliferation-associated_protein_2G4
twi_ss.30808	1758.3145976853	1.2067893928	0.2282377772	5.2874217728	1.24052383665402E-07	2.2434901982444E-06	Aqu2.1.33089_001	1.16e-49	sp|Q2TA00|CCD83_BOVIN	5.84e-12	B.taurus_Coiled-coil_domain-containing_protein_83
twi_ss.31614	1231.6578471481	1.0001743116	0.2843177715	3.517804414	0.0004351329	0.0026361992	Aqu2.1.23742_001	8.90e-05	sp|O13666|ERG32_SCHPO	9.05e-06	S.pombe_Delta(7)-sterol_5(6)-desaturase_erg32
c23847_g1	1686.1994566683	1.131646214	0.2364680088	4.7856207685	1.70459650194009E-06	2.23709076752005E-05	None	None	None	None	None
twi_ss.17247	1045.1005278254	-1.0058499489	0.2267925869	-4.4351094652	9.20255161198597E-06	9.85931643450741E-05	Aqu2.1.42267_001	3.41e-54	sp|O96952|THIO_GEOCY	4.74e-40	G.cydonium_Thioredoxin
twi_ss.32051	1125.1157369312	-0.6823032242	0.1959259755	-3.4824541375	0.0004968403	0.0029381156	Aqu2.1.39733_001	1.50e-56	sp|Q8BGW6|ST32A_MOUSE	2.13e-125	M.musculus_Serine/threonine-protein_kinase_32A
twi_ss.21769	1393.0768134929	-0.7912928515	0.1931658938	-4.0964418502	4.19548811486066E-05	0.0003606268	Aqu2.1.39258_001	1.72e-42	sp|A9UMP7|ENO4_XENLA	6.37e-30	X.laevis_Enolase_4
twi_ss.26173	1714.2930800653	0.6187165702	0.1877526522	3.2953812533	0.0009828823	0.005214632	Aqu2.1.28688_001	6.75e-47	sp|Q9CT10|RANB3_MOUSE	4.02e-34	M.musculus_Ran-binding_protein_3
twi_ss.1342	1235.8710760712	-1.1977939183	0.189102321	-6.334104796	2.38723223163675E-10	8.59527938401295E-09	Aqu2.1.34860_001	6.09e-08	None	None	None
twi_ss.26988a	1539.0529822116	0.8484684881	0.2546446398	3.3319707376	0.0008623332	0.0046600036	Aqu2.1.30070_001	7.87e-39	None	None	None
twi_ss.21233	1330.5224937314	-0.557262994	0.1617294036	-3.4456504601	0.0005696867	0.0032818703	Aqu2.1.37886_001	1.01e-05	None	None	None
twi_ss.24760	1527.7286492777	0.7977556232	0.1592974293	5.0079629441	5.50091217035143E-07	8.31663331517539E-06	Aqu2.1.23383_001	4.09e-44	sp|Q9W1L5|PAL2_DROME	1.35e-58	D.melanogaster_Peptidyl-alpha-hydroxyglycine_alpha-amidating_lyase_2
twi_ss.31069	1119.1006099613	-1.4154981104	0.1861703819	-7.6032400866	2.88806973298345E-14	2.47247381598942E-12	Aqu2.1.28815_001	5.89e-110	sp|Q1NEI6|KDRDH_SPHSS	1.31e-48	S.sp_2-dehydro-3-deoxy-L-rhamnonate_dehydrogenase_(NAD(+))
twi_ss.1264	1245.4216220286	-0.6436821744	0.2021319163	-3.1844657998	0.0014502145	0.0071884625	None	None	sp|P28665|MUG1_MOUSE	8.57e-62	M.musculus_Murinoglobulin-1
twi_ss.11316	1605.0588703489	0.7634083105	0.1635071732	4.6689591369	3.02729579201476E-06	3.73375482786762E-05	Aqu2.1.23001_001	3.67e-172	sp|Q9UBS5|GABR1_HUMAN	9.63e-84	H.sapiens_Gamma-aminobutyric_acid_type_B_receptor_subunit_1
twi_ss.2136a	1649.8998432179	0.9847092541	0.1905742538	5.1670634111	2.37800602549504E-07	4.00466642003586E-06	Aqu2.1.43949_001	3.87e-06	None	None	None
twi_ss.21074	1624.2065645893	0.738401824	0.2174054299	3.3964276997	0.0006827159	0.0038167861	Aqu2.1.39175_001	1.56e-135	sp|Q91437|PYR1_SQUAC	2.25e-125	S.acanthias_CAD_protein
twi_ss.1758	1949.8635825239	1.6506639092	0.2102401599	7.8513254083	4.1166329422035E-15	4.00820894781025E-13	Aqu2.1.42531_001	1.25e-12	sp|Q75WE7|VWA5A_RAT	1.03e-116	R.norvegicus_von_Willebrand_factor_A_domain-containing_protein_5A
c29759_g1	1770.7312512144	0.7815402161	0.2218475688	3.5228703212	0.0004269002	0.00259671	None	None	None	None	None
twi_ss.3292	1842.4820579349	1.2155353309	0.1834512431	6.6259312855	3.45065672083255E-11	1.47249320438984E-09	Aqu2.1.27535_001	0.0	sp|Q6PCS4|RHG29_DANRE	3.09e-69	D.rerio_Rho_GTPase-activating_protein_29
twi_ss.24879	923.7142509199	-2.1385756605	0.229463786	-9.3198830956	1.16468557370917E-20	2.32885613953101E-18	None	None	None	None	None
twi_ss.21790	994.0990090779	-1.1367133744	0.2000233312	-5.6829039262	1.32426668612542E-08	3.11382843577722E-07	Aqu2.1.43732_001	1.01e-131	sp|P07154|CATL1_RAT	2.18e-115	R.norvegicus_Cathepsin_L1
twi_ss.27568	1554.0881423431	0.590909428	0.1855612901	3.184443413	0.0014503266	0.0071884625	Aqu2.1.33360_001	1.11e-40	sp|Q18297|TRPA1_CAEEL	3.84e-09	C.elegans_Transient_receptor_potential_cation_channel_subfamily_A_member_1_homolog
twi_ss.21210a	906.0195277944	-1.5150661422	0.2022664959	-7.4904453925	6.8640280607392E-14	5.40752432864845E-12	Aqu2.1.44138_001	1.51e-09	sp|P62282|RS11_RAT	4.16e-07	R.norvegicus_40S_ribosomal_protein_S11
c6461_g1	1138.848713244	-1.1280085238	0.1759019125	-6.4127132445	1.42952258635603E-10	5.35208121469893E-09	None	None	None	None	None
twi_ss.29550	1383.9680148267	-1.1548925346	0.2294229204	-5.0339021596	4.80595028937014E-07	7.39122010020374E-06	Aqu2.1.36234_001	5.63e-46	sp|Q60803|TRAF3_MOUSE	1.64e-39	M.musculus_TNF_receptor-associated_factor_3
twi_ss.8660	1431.5259350713	0.7065027466	0.1709498658	4.1328066757	0.000035836	0.0003151837	Aqu2.1.32583_001	4.45e-147	sp|Q9R1R2|TRIM3_MOUSE	5.28e-10	M.musculus_Tripartite_motif-containing_protein_3
twi_ss.5045	967.0706313399	-1.168274616	0.3148785473	-3.7102388397	0.0002070638	0.0014081968	Aqu2.1.40676_001	3.36e-47	sp|P08842|STS_HUMAN	8.31e-49	H.sapiens_Steryl-sulfatase
twi_ss.23705	1108.017854393	-0.8693305019	0.1880446619	-4.6230001605	3.78229430025652E-06	4.53940980862384E-05	Aqu2.1.43462_001	2.36e-12	sp|P54802|ANAG_HUMAN	1.05e-140	H.sapiens_Alpha-N-acetylglucosaminidase
twi_ss.19562	1810.974295873	1.1553258143	0.1724036693	6.7012832077	2.06597190212539E-11	9.15516907653386E-10	Aqu2.1.23963_001	1.87e-14	sp|Q8K400|STXB5_MOUSE	3.40e-22	M.musculus_Syntaxin-binding_protein_5
twi_ss.7018	1246.5683312367	-0.67621815	0.1979840088	-3.4155190316	0.0006366058	0.0036008187	Aqu2.1.05685_001	1.89e-05	sp|Q7T163|KDIS_DANRE	9.01e-07	D.rerio_Kinase_D-interacting_substrate_of_220_kDa
twi_ss.7069	1457.1297356624	1.023986479	0.2230292425	4.591265555	4.40566345129217E-06	5.1862667413849E-05	Aqu2.1.32548_001	1.56e-78	sp|P22123|RAPA_DIPOM	1.78e-44	D.ommata_Ras-related_protein_O-Krev
twi_ss.31974a	804.7073733313	0.8137459771	0.2240938446	3.6312732212	0.0002820264	0.0018272246	None	None	None	None	None
twi_ss.19943	1653.2586494201	1.0517071327	0.1839873787	5.7161917294	1.08937819882269E-08	2.60133730171374E-07	Aqu2.1.21164_001	1.41e-46	None	None	None
twi_ss.20128	1052.8917000638	-0.688216973	0.1659996729	-4.1458935475	3.38491070732863E-05	0.0003006731	Aqu2.1.41690_001	0.0	sp|Q6NY64|2ABD_DANRE	0.0	D.rerio_Serine/threonine-protein_phosphatase_2A_55_kDa_regulatory_subunit_B_delta_isoform
twi_ss.2526	1817.7173850172	0.8483077981	0.1649474429	5.1428975394	2.7053318292519E-07	4.4956632056775E-06	Aqu2.1.24507_001	4.60e-16	sp|P55814|OAZ1_XENLA	6.18e-10	X.laevis_Ornithine_decarboxylase_antizyme_1
twi_ss.383	1012.8912710852	-0.6660271679	0.1956811725	-3.4036343894	0.0006649569	0.0037319645	Aqu2.1.41509_001	5.13e-65	sp|Q5RBW6|STX12_PONAB	6.74e-35	P.abelii_Syntaxin-12
twi_ss.18038	1142.7052073052	-0.9115115784	0.1882207825	-4.842778604	1.28035925092948E-06	1.75356582499762E-05	Aqu2.1.41533_001	6.53e-40	sp|P35220|CTNA_DROME	2.81e-82	D.melanogaster_Catenin_alpha
twi_ss.23460	914.2787143415	-0.6093750204	0.1882947253	-3.2362830105	0.0012109726	0.0062079743	None	None	sp|Q5UQ60|YL662_MIMIV	3.30e-17	A.polyphaga_Uncharacterized_protein_L662
twi_ss.6255	977.0649855151	-0.9074807855	0.1930238288	-4.7013925222	2.58393259468157E-06	3.25368415792964E-05	Aqu2.1.42655_001	1.83e-109	sp|P84083|ARF5_RAT	3.49e-109	R.norvegicus_ADP-ribosylation_factor_5
twi_ss.26273	1293.9094614718	-0.5362999602	0.1600259982	-3.3513301984	0.0008042434	0.0043930602	Aqu2.1.21875_001	2.24e-26	sp|Q8C138|ADTRP_MOUSE	1.99e-30	M.musculus_Androgen-dependent_TFPI-regulating_protein
twi_ss.11838	1725.8172811954	1.3490137536	0.2578640947	5.2314912439	1.68148001320028E-07	2.96532431919733E-06	Aqu2.1.23001_001	2.90e-74	sp|Q9WV18|GABR1_MOUSE	1.23e-57	M.musculus_Gamma-aminobutyric_acid_type_B_receptor_subunit_1
twi_ss.9237c	1155.8831942992	-0.7095544397	0.2029257107	-3.4966216808	0.0004711895	0.00281763	Aqu2.1.20328_001	1.22e-146	sp|O35490|BHMT1_MOUSE	3.16e-44	M.musculus_Betaine--homocysteine_S-methyltransferase_1
twi_ss.10507	2140.7070081787	1.8920282202	0.364160141	5.1955939362	2.0406725873761E-07	3.50053836142209E-06	Aqu2.1.24071_001	1.49e-10	sp|Q8NDA2|HMCN2_HUMAN	0.001	H.sapiens_Hemicentin-2
twi_ss.16775	1074.2146888203	-1.0427765578	0.192504803	-5.4168859234	6.06460064653418E-08	1.18263989476702E-06	Aqu2.1.28092_001	9.13e-116	sp|O19137|CPSF4_BOVIN	1.16e-98	B.taurus_Cleavage_and_polyadenylation_specificity_factor_subunit_4
twi_ss.25590	1635.6582619659	0.9848695019	0.2054202403	4.7944131526	1.63151724559008E-06	2.15662923145207E-05	Aqu2.1.23473_001	6.31e-15	sp|Q96DR7|ARHGQ_HUMAN	5.55e-99	H.sapiens_Rho_guanine_nucleotide_exchange_factor_26
twi_ss.5814	1540.5289838968	1.0803514599	0.1814715568	5.95328259	2.62816914624892E-09	7.28197727776305E-08	Aqu2.1.43631_001	0.001	sp|Q9NZM4|BICRA_HUMAN	3.42e-06	H.sapiens_BRD4-interacting_chromatin-remodeling_complex-associated_protein
twi_ss.9057b	1402.7918583071	0.6424621045	0.1805444983	3.5584695773	0.000373022	0.0023148124	Aqu2.1.38625_001	3.42e-04	sp|A2VE29|ITIH5_BOVIN	9.70e-06	B.taurus_Inter-alpha-trypsin_inhibitor_heavy_chain_H5
twi_ss.196	1070.2909124238	0.5249960205	0.1693534863	3.1000012568	0.0019351982	0.0091333164	Aqu2.1.32914_001	2.61e-84	sp|Q9ULL1|PKHG1_HUMAN	6.02e-56	H.sapiens_Pleckstrin_homology_domain-containing_family_G_member_1
twi_ss.30961	2139.5638234659	2.0679073307	0.3520569981	5.8737856133	4.25954164913297E-09	1.12605014992184E-07	Aqu2.1.21080_001	7.46e-04	sp|Q99NH0|ANR17_MOUSE	3.72e-04	M.musculus_Ankyrin_repeat_domain-containing_protein_17
c33573_g3	1091.0738149924	-1.0120545588	0.2386418259	-4.2408934603	2.22631799499174E-05	0.0002103969	None	None	None	None	None
twi_ss.24681	1413.773747356	1.2921443611	0.1813728749	7.1242425948	1.04654573546503E-12	6.05420139687848E-11	None	None	None	None	None
twi_ss.24702	1356.9857097771	0.7777776682	0.1959725772	3.9688086935	7.223284109624E-05	0.0005751762	Aqu2.1.33569_001	1.27e-138	sp|O61366|GPRS_DROME	3.26e-90	D.melanogaster_Serine-enriched_protein
twi_ss.5665	1947.1658855086	1.1924932763	0.207326353	5.7517689325	8.83144535428337E-09	2.1516046426136E-07	Aqu2.1.33277_001	1.20e-32	None	None	None
c33916_g1	1434.3779916411	0.7824413358	0.1570672932	4.9815675796	6.30712500459948E-07	9.34644269170337E-06	None	None	None	None	None
twi_ss.28182	1282.8458627608	-0.7404180147	0.1574577415	-4.7023284326	2.57211323987283E-06	3.24323188823364E-05	Aqu2.1.34859_001	1.49e-110	sp|Q62651|ECH1_RAT	2.55e-111	R.norvegicus_Delta(35)-Delta(24)-dienoyl-CoA_isomerase_mitochondrial
twi_ss.11528a	1596.6260670943	1.0001101912	0.1913596628	5.2263375499	1.72900588875798E-07	3.03944506267867E-06	Aqu2.1.28492_001	1.61e-08	None	None	None
twi_ss.15847	972.9316346779	-1.8703756915	0.2023004332	-9.2455347837	2.3406725900864E-20	4.49474155979646E-18	None	None	None	None	None
twi_ss.420	1687.0874486178	1.5952246551	0.2461890455	6.479673586	9.19212592486451E-11	3.58505875986394E-09	Aqu2.1.39765_001	9.07e-18	sp|Q70CQ4|UBP31_HUMAN	5.64e-21	H.sapiens_Ubiquitin_carboxyl-terminal_hydrolase_31
c27535_g1	1678.8300316275	1.0374487034	0.2084721487	4.9764379064	6.47650389933815E-07	9.56668193506936E-06	None	None	None	None	None
twi_ss.13481	1219.2528350898	-0.5625696559	0.1580822927	-3.5587139224	0.0003726752	0.0023131794	Aqu2.1.07951_001	1.20e-20	sp|Q5ZLC8|ANR52_CHICK	2.81e-22	G.gallus_Serine/threonine-protein_phosphatase_6_regulatory_ankyrin_repeat_subunit_C
twi_ss.24515	1274.3816917301	-0.6998661933	0.1747369864	-4.0052550265	6.19506072838659E-05	0.0005023631	Aqu2.1.28507_001	0.0	sp|Q5RBT2|DNPEP_PONAB	0.0	P.abelii_Aspartyl_aminopeptidase
twi_ss.18572	1071.5545538197	-0.6876013814	0.1680637293	-4.0913133635	4.28937071635096E-05	0.0003674401	Aqu2.1.22983_001	0.0	sp|Q5RF24|WDR13_PONAB	8.08e-151	P.abelii_WD_repeat-containing_protein_13
twi_ss.18657	1607.8439122382	0.8911383823	0.2133091626	4.1776845008	2.94491759368624E-05	0.0002670806	Aqu2.1.14358_001	6.05e-13	sp|Q6AWW5|Y5262_ARATH	6.08e-14	A.thaliana_Ankyrin_repeat-containing_protein_At5g02620
twi_ss.30279	1067.2821558258	-0.9097688637	0.21118602	-4.3079028788	0.000016481	0.0001625807	None	None	None	None	None
twi_ss.9065	1066.586187205	-0.7532233094	0.1702043552	-4.4254056164	9.62612379489587E-06	0.0001024563	Aqu2.1.23242_001	5.31e-166	sp|P58802|TB10A_MOUSE	5.30e-88	M.musculus_TBC1_domain_family_member_10A
twi_ss.30072	1099.3015345891	-1.7726797298	0.3783843373	-4.6848655062	2.80143825684708E-06	3.49257757792315E-05	Aqu2.1.04236_001	9.86e-07	None	None	None
twi_ss.30873	1209.9289992288	-0.6905914164	0.2003271233	-3.4473185906	0.0005661805	0.0032650726	Aqu2.1.34428_001	2.63e-96	sp|Q9EPB1|DPP2_RAT	2.47e-132	R.norvegicus_Dipeptidyl_peptidase_2
twi_ss.6831	1238.6782669815	-0.8359161825	0.1952678712	-4.2808690306	1.86164900455416E-05	0.0001808795	None	None	None	None	None
twi_ss.31036	1811.8926148166	1.1541072302	0.1863201732	6.194215098	5.85761887133951E-10	1.90783129599859E-08	Aqu2.1.36272_001	2.30e-75	sp|B2RTY4|MYO9A_HUMAN	4.39e-39	H.sapiens_Unconventional_myosin-IXa
twi_ss.9821	1103.4899246793	-0.8220292223	0.187539596	-4.3832302066	1.16932435495601E-05	0.0001212283	Aqu2.1.38167_001	4.77e-153	sp|P84173|PHB_CHICK	1.27e-132	G.gallus_Prohibitin
twi_ss.23652	1534.7443891866	0.4964737583	0.1580414799	3.1414142584	0.0016813403	0.0081181111	Aqu2.1.36152_001	6.74e-12	sp|O60318|GANP_HUMAN	5.75e-04	H.sapiens_Germinal-center_associated_nuclear_protein
twi_ss.4707	1525.4736003738	0.9376306836	0.2565495072	3.6547748386	0.0002574078	0.001697958	Aqu2.1.42195_001	4.00e-41	sp|O88764|DAPK3_RAT	4.96e-30	R.norvegicus_Death-associated_protein_kinase_3
twi_ss.27449	1690.6985110309	0.7456714306	0.1855649707	4.0183846551	5.85984820917319E-05	0.0004792562	Aqu2.1.37124_001	0.0	sp|O75864|PPR37_HUMAN	5.47e-83	H.sapiens_Protein_phosphatase_1_regulatory_subunit_37
twi_ss.28239	1674.9511338563	0.8432100971	0.1918699555	4.3946958487	1.10927956150125E-05	0.0001157502	Aqu2.1.42585_001	0.0	sp|P47897|SYQ_HUMAN	0.0	H.sapiens_Glutamine--tRNA_ligase
c30615_g1	1181.7820266402	-0.5945716808	0.1679687791	-3.5397749751	0.0004004683	0.002458648	None	None	None	None	None
twi_ss.21758	1158.6938103584	-0.7710896707	0.1752430238	-4.400116217	1.08192918190604E-05	0.000113281	Aqu2.1.29920_001	2.86e-110	sp|Q94535|U2AF1_DROME	1.12e-103	D.melanogaster_Splicing_factor_U2af_38_kDa_subunit
twi_ss.12873	1273.9914563776	-0.6437366464	0.185221054	-3.4755047146	0.000509893	0.0030010563	Aqu2.1.43697_001	5.92e-48	None	None	None
twi_ss.9263	1779.62242732	1.3268292156	0.2271148186	5.8421076343	5.15444835377767E-09	1.33706196884297E-07	None	None	None	None	None
c32233_g1	1633.0609027978	0.8374142033	0.1662478914	5.0371418017	4.72534720003623E-07	7.27535082268385E-06	None	None	None	None	None
twi_ss.32070	1837.8504162972	1.0611437829	0.2250187056	4.7158025371	2.40759849991368E-06	3.05249489773558E-05	Aqu2.1.24817_001	3.76e-48	sp|A7MBJ4|PTPRF_BOVIN	4.96e-04	B.taurus_Receptor-type_tyrosine-protein_phosphatase_F
twi_ss.1557	1371.1853757766	0.9012702495	0.17184602	5.2446384833	1.56589055756013E-07	2.77920447353355E-06	None	None	sp|Q5JZQ7|CLN8_CANLF	7.50e-45	C.lupus_Protein_CLN8
twi_ss.30740	1501.5891808542	0.6603749123	0.1596551646	4.136257752	3.53015653581616E-05	0.0003114738	Aqu2.1.22812_001	0.0	sp|A4IFW2|PTPRF_DANRE	3.54e-173	D.rerio_Receptor-type_tyrosine-protein_phosphatase_F
twi_ss.27560	1543.1348269165	0.7397243658	0.1691962632	4.3719899719	1.23119181789762E-05	0.0001267023	Aqu2.1.33398_001	8.40e-124	sp|Q6NRS1|IBTK_XENLA	2.73e-06	X.laevis_Inhibitor_of_Bruton_tyrosine_kinase
twi_ss.32069	1178.392141618	-0.6041837316	0.1772028955	-3.4095590246	0.00065068	0.003664523	Aqu2.1.39991_001	0.0	sp|P45701|MA1A1_RABIT	8.28e-165	O.cuniculus_Mannosyl-oligosaccharide_12-alpha-mannosidase_IA_
twi_ss.25796	1191.3637871526	-1.0599402402	0.217675052	-4.8693694127	1.11954940263926E-06	1.56237297517882E-05	Aqu2.1.29886_001	1.43e-04	None	None	None
twi_ss.12722	1440.8956362651	0.7546933634	0.2242664254	3.3651642766	0.000764981	0.0042104407	Aqu2.1.35271_001	6.27e-38	sp|Q02384|SOS2_MOUSE	6.73e-15	M.musculus_Son_of_sevenless_homolog_2
twi_ss.29519	1473.327916251	0.6648926903	0.1745483164	3.809218582	0.0001394067	0.0010093934	Aqu2.1.44220_001	1.81e-10	sp|O88665|BRD7_MOUSE	3.45e-07	M.musculus_Bromodomain-containing_protein_7
twi_ss.24620	981.2038480823	-0.9578584106	0.1789274916	-5.3533328061	8.63488206031345E-08	1.62872959571479E-06	Aqu2.1.39703_001	1.16e-19	sp|P62332|ARF6_RAT	1.01e-17	R.norvegicus_ADP-ribosylation_factor_6
twi_ss.17755	1179.3035005277	0.8774657666	0.2674648652	3.2806767565	0.0010355835	0.0054451333	None	None	None	None	None
twi_ss.4312	1365.3952380795	0.8098552773	0.1701050681	4.760912103	1.92719975543653E-06	2.49798121867267E-05	Aqu2.1.43429_001	5.88e-98	sp|Q5ZKG8|GET4_CHICK	6.48e-06	G.gallus_Golgi_to_ER_traffic_protein_4_homolog
twi_ss.21304	1162.0998426782	1.5555137705	0.2437254329	6.38223821	1.74518207884179E-10	6.42580224289389E-09	Aqu2.1.41609_001	0.0	sp|O35495|CDK14_MOUSE	4.33e-150	M.musculus_Cyclin-dependent_kinase_14
twi_ss.1140a	1618.6110427465	0.9693096604	0.1763058445	5.4978872828	3.84368479354461E-08	7.96743417624405E-07	Aqu2.1.41660_001	5.95e-37	sp|Q9CWU9|NUP37_MOUSE	4.61e-56	M.musculus_Nucleoporin_Nup37
twi_ss.16059	1087.2889561446	-0.6902956519	0.2109186141	-3.272805745	0.0010648563	0.005578895	Aqu2.1.22101_001	7.56e-09	sp|E9QAM5|HELZ2_MOUSE	4.03e-06	M.musculus_Helicase_with_zinc_finger_domain_2
twi_ss.6681	1180.4264884165	-0.6912670082	0.157098591	-4.4002113817	1.08145479529476E-05	0.0001132742	Aqu2.1.26405_001	0.0	sp|Q5RHH4|IF172_DANRE	0.0	D.rerio_Intraflagellar_transport_protein_172_homolog
twi_ss.1803	1406.3335943666	1.1737158743	0.2735893307	4.2900644968	1.78621236044837E-05	0.0001746072	None	None	None	None	None
twi_ss.28887	1383.4820288273	0.6047340615	0.1827811933	3.308513587	0.0009379263	0.0050058944	Aqu2.1.08497_001	7.29e-10	None	None	None
twi_ss.11545	1341.324746552	0.6949569415	0.2071545462	3.3547752355	0.0007942949	0.0043464449	Aqu2.1.35745_001	1.38e-28	sp|Q28772|HTF4_PAPHA	4.27e-24	P.hamadryas_Transcription_factor_12_
twi_ss.21114a	1747.3753919966	1.1130709785	0.2066594884	5.3860143919	0.000000072	1.37852773510185E-06	Aqu2.1.28608_001	1.05e-04	sp|P0C5E4|PTPRQ_MOUSE	4.99e-04	M.musculus_Phosphatidylinositol_phosphatase_PTPRQ
twi_ss.29246	1157.9960258438	-1.0787456658	0.2325501738	-4.638765254	0.000003505	4.24154914381986E-05	Aqu2.1.33405_001	9.58e-145	sp|Q99NB1|ACS2L_MOUSE	9.43e-141	M.musculus_Acetyl-coenzyme_A_synthetase_2-like_mitochondrial
twi_ss.24004	1034.6889631304	-0.8004304434	0.1762138005	-4.5423822721	5.56220602394924E-06	6.36813034337315E-05	Aqu2.1.21053_001	1.16e-18	sp|P34143|RABC_DICDI	2.86e-16	D.discoideum_Ras-related_protein_RabC
twi_ss.25627	1178.396213706	-0.6066160608	0.1845565671	-3.286884181	0.0010130249	0.0053432222	Aqu2.1.41659_001	5.71e-51	sp|P27169|PON1_HUMAN	4.72e-31	H.sapiens_Serum_paraoxonase/arylesterase_1
twi_ss.26819	994.3268685267	-0.8514314702	0.2520314245	-3.3782750386	0.0007294209	0.004036411	Aqu2.1.34320_001	1.50e-07	sp|A6QLK6|GRAP_BOVIN	3.77e-06	B.taurus_GRB2-related_adapter_protein
twi_ss.1438	615.3247288236	0.9332846354	0.2814903851	3.3155115944	0.0009147555	0.0048982994	Aqu2.1.20496_001	1.01e-79	sp|P54855|UDB15_HUMAN	2.23e-27	H.sapiens_UDP-glucuronosyltransferase_2B15
twi_ss.23512	993.3903882956	-0.9445830206	0.2438204538	-3.8740926194	0.0001070227	0.0008068135	None	None	None	None	None
twi_ss.29851b	1535.182342632	0.9915766438	0.2691755214	3.6837548925	0.0002298232	0.0015374322	Aqu2.1.18075_001	1.40e-15	sp|Q8BZZ3|WWP1_MOUSE	1.91e-11	M.musculus_NEDD4-like_E3_ubiquitin-protein_ligase_WWP1
c31399_g1	1418.8386200562	0.5993497972	0.1534970787	3.9046332487	9.43683860942115E-05	0.0007256753	None	None	None	None	None
twi_ss.23301	1335.0382239411	0.6286395178	0.1933124287	3.251935337	0.001146221	0.0059365615	Aqu2.1.41051_001	0.0	sp|Q5BLE8|RETST_DANRE	7.56e-172	D.rerio_Putative_all-trans-retinol_1314-reductase
twi_ss.18257	1080.8359109912	-1.1168817015	0.2302467993	-4.8508022912	1.22963070521106E-06	1.69140970758895E-05	Aqu2.1.33688_001	3.04e-60	sp|Q9CPV4|GLOD4_MOUSE	6.41e-64	M.musculus_Glyoxalase_domain-containing_protein_4
twi_ss.2713	1024.4813386731	-0.7234055368	0.1672965434	-4.3240913541	1.53161823078488E-05	0.0001523946	Aqu2.1.19901_001	1.44e-11	sp|Q6P848|MARE1_XENTR	5.73e-11	X.tropicalis_Microtubule-associated_protein_RP/EB_family_member_1
twi_ss.3497	887.1196047249	-1.1666980848	0.211050012	-5.5280645259	3.23782970826117E-08	6.8554722123153E-07	Aqu2.1.30833_001	6.36e-45	sp|B0VYY3|COX5A_OTOCR	1.60e-41	O.crassicaudatus_Cytochrome_c_oxidase_subunit_5A_mitochondrial
twi_ss.26345	1577.6275451009	1.3095736059	0.1974007872	6.6340850237	3.26521584648359E-11	1.39984106336379E-09	Aqu2.1.37422_001	1.60e-11	sp|Q9ESJ4|SPN90_MOUSE	5.76e-10	M.musculus_NCK-interacting_protein_with_SH3_domain
twi_ss.23735	910.5019433589	-2.0986860411	0.2799977699	-7.4953669888	6.6113119060911E-14	5.22331419506375E-12	None	None	None	None	None
twi_ss.19326	1203.9082870383	0.952934964	0.1597415528	5.9654795336	2.43916622183816E-09	6.82670287107985E-08	Aqu2.1.24983_001	2.97e-06	sp|P16260|GDC_HUMAN	1.27e-97	H.sapiens_Graves_disease_carrier_protein
twi_ss.8023	1436.3182155687	0.9552929033	0.2514108751	3.7997278476	0.0001448551	0.001042022	Aqu2.1.33096_001	3.31e-91	sp|O46522|CY24B_BOVIN	2.39e-49	B.taurus_Cytochrome_b-245_heavy_chain
twi_ss.12029	1052.9296344274	-0.7391185808	0.1889039751	-3.9126682245	9.12819068657566E-05	0.0007052605	Aqu2.1.31156_001	4.84e-81	sp|Q7ZUB2|RS17_COTJA	1.64e-74	C.japonica_40S_ribosomal_protein_S17
c29992_g2	1078.1809906906	-0.7310280856	0.169357872	-4.3164694784	1.58544591579529E-05	0.0001569877	None	None	None	None	None
twi_ss.26901b	672.8690895751	0.8553918817	0.2271274282	3.766132027	0.0001657961	0.0011674548	Aqu2.1.37106_001	1.20e-129	sp|P97819|PLPL9_MOUSE	4.66e-45	M.musculus_85/88_kDa_calcium-independent_phospholipase_A2
twi_ss.29929	1818.5755925918	1.348445941	0.2247869118	5.9987742631	0.000000002	5.68517416435892E-08	Aqu2.1.38178_001	2.57e-16	sp|Q9Z1T6|FYV1_MOUSE	5.51e-79	M.musculus_1-phosphatidylinositol_3-phosphate_5-kinase
twi_ss.9057a	1550.2270998755	1.1974999039	0.2074410075	5.7727250667	7.7999654636762E-09	1.92575575894263E-07	Aqu2.1.38625_001	1.60e-05	sp|Q6NVD0|FREM2_MOUSE	6.99e-05	M.musculus_FRAS1-related_extracellular_matrix_protein_2
twi_ss.3646	914.0479601575	-0.9963669917	0.2088448815	-4.7708470722	1.83452786793533E-06	2.3883410830578E-05	Aqu2.1.38503_001	1.34e-134	sp|Q07192|MP2K2_XENLA	1.12e-110	X.laevis_Dual_specificity_mitogen-activated_protein_kinase_kinase_2_
twi_ss.26157	1649.8082917093	1.048952877	0.1720667484	6.0961974748	1.08621218449117E-09	0.000000033	Aqu2.1.39683_001	2.40e-116	sp|O95628|CNOT4_HUMAN	2.51e-110	H.sapiens_CCR4-NOT_transcription_complex_subunit_4
twi_ss.16951	958.5153411223	-1.2969181171	0.1671724349	-7.7579663038	8.63020726580738E-15	7.95474971047019E-13	Aqu2.1.37751_001	1.69e-84	sp|P29410|KAD2_RAT	4.09e-84	R.norvegicus_Adenylate_kinase_2_mitochondrial
twi_ss.10099	905.919820091	-1.1953212585	0.2136307827	-5.5952669514	0.000000022	4.85745886016281E-07	Aqu2.1.42077_001	2.11e-10	None	None	None
twi_ss.10665	1957.4192424499	2.2401162224	0.3058171601	7.3250180656	2.38866533806732E-13	1.64306900318999E-11	Aqu2.1.39348_001	1.73e-71	sp|Q9HBL0|TENS1_HUMAN	2.90e-38	H.sapiens_Tensin-1
twi_ss.2549	1697.5820546487	1.1493116452	0.1903890239	6.0366486554	1.57347799267525E-09	4.57516440099431E-08	Aqu2.1.41647_001	1.33e-12	sp|Q8IVL1|NAV2_HUMAN	9.00e-21	H.sapiens_Neuron_navigator_2
twi_ss.19956b	917.7918158144	-0.9524889358	0.2573194414	-3.7015817023	0.0002142596	0.0014487944	None	None	None	None	None
twi_ss.19668	1333.6026734761	0.5233075906	0.1689026088	3.0982800935	0.0019464737	0.0091771339	Aqu2.1.20367_001	9.19e-19	sp|Q5F3L1|KS6A5_CHICK	5.67e-19	G.gallus_Ribosomal_protein_S6_kinase_alpha-5
twi_ss.13324a	936.884289856	-1.0786127514	0.2273771543	-4.7437164682	2.0983249025101E-06	2.69372702897908E-05	Aqu2.1.30915_001	7.97e-78	sp|P20136|GSTM2_CHICK	1.30e-64	G.gallus_Glutathione_S-transferase_2
twi_ss.974	1222.9400661149	0.6397766139	0.1553883347	4.1172756958	3.83377355212655E-05	0.0003336287	Aqu2.1.10337_001	1.17e-30	None	None	None
twi_ss.17907	1638.763677396	1.003717538	0.1886535935	5.3204262866	1.03524389091222E-07	1.92124591083925E-06	Aqu2.1.38199_001	8.95e-09	None	None	None
twi_ss.23766	984.7773360877	-0.8216143302	0.1855986679	-4.4268331196	9.56266559794621E-06	0.0001018593	Aqu2.1.36131_001	6.81e-25	sp|A9ZSY3|TRET1_BOMMO	3.35e-17	B.mori_Facilitated_trehalose_transporter_Tret1
twi_ss.30947b	941.6918004831	-1.3216752375	0.2030513942	-6.5090675342	7.56187232709029E-11	0.000000003	Aqu2.1.34141_001	1.18e-34	sp|P31800|QCR1_BOVIN	4.05e-25	B.taurus_Cytochrome_b-c1_complex_subunit_1_mitochondrial
twi_ss.27452	1627.9943807143	0.6531555666	0.1856228476	3.5187239888	0.0004336276	0.0026300217	Aqu2.1.42201_001	8.24e-04	None	None	None
twi_ss.31760	1596.3860629043	1.1631813744	0.230355448	5.0495066837	0.000000443	6.85423664666228E-06	Aqu2.1.37605_001	4.56e-32	sp|Q8IS15|GEFI_DICDI	4.90e-36	D.discoideum_Ras_guanine_nucleotide_exchange_factor_I
twi_ss.6602	642.5615070718	0.9651075149	0.2786537676	3.4634647984	0.0005332664	0.0031076673	Aqu2.1.42137_001	1.11e-40	sp|P15735|PHKG2_HUMAN	4.64e-10	H.sapiens_Phosphorylase_b_kinase_gamma_catalytic_chain_liver/testis_isoform
twi_ss.30244	1260.4530752246	0.8590039291	0.240790984	3.567425636	0.0003605056	0.0022507794	Aqu2.1.25680_001	1.04e-29	None	None	None
twi_ss.9052	1127.4652783701	-0.7140111809	0.2258702692	-3.1611561065	0.0015714426	0.0076827315	Aqu2.1.38579_001	1.02e-120	sp|O13148|EPA4A_DANRE	1.01e-76	D.rerio_Ephrin_type-A_receptor_4a_
twi_ss.10250	871.4578068362	-0.8681515066	0.2520421856	-3.4444690466	0.0005721821	0.0032955594	Aqu2.1.37912_001	2.99e-131	sp|Q4R7K1|MCES_MACFA	6.68e-80	M.fascicularis_mRNA_cap_guanine-N7_methyltransferase
twi_ss.26527	1443.249688569	0.7427739386	0.1712594654	4.3371263405	1.44357655277665E-05	0.0001452084	Aqu2.1.09747_001	6.56e-05	sp|O94913|PCF11_HUMAN	4.32e-13	H.sapiens_Pre-mRNA_cleavage_complex_2_protein_Pcf11
twi_ss.29702	1071.0699964078	-0.8255080427	0.1856624936	-4.4462832899	8.73687175813446E-06	9.41511994762019E-05	Aqu2.1.16953_001	1.80e-41	sp|Q54QK4|COMD3_DICDI	3.16e-23	D.discoideum_COMM_domain-containing_protein_3
twi_ss.7746	1275.0538765247	0.5990943816	0.157106844	3.8132927025	0.0001371275	0.0009960207	Aqu2.1.19531_001	4.72e-102	sp|P00586|THTR_BOVIN	9.41e-77	B.taurus_Thiosulfate_sulfurtransferase
twi_ss.9231	1652.7421051575	1.1351383236	0.2754174073	4.1215198947	3.76380960290282E-05	0.000328733	None	None	None	None	None
twi_ss.10374	990.1079263479	-0.9921795361	0.1743321401	-5.6913173648	1.26062947683141E-08	2.97431111717936E-07	Aqu2.1.43907_001	3.11e-117	sp|Q6L6S1|EGCSE_HYDVU	2.57e-63	H.vulgaris_Endoglycoceramidase
twi_ss.14964c	1076.664521783	-0.7279791687	0.1669977382	-4.3592157391	1.3052938405796E-05	0.0001330409	Aqu2.1.21027_001	7.77e-53	sp|P63031|MPC1_RAT	5.35e-45	R.norvegicus_Mitochondrial_pyruvate_carrier_1
twi_ss.24353	1401.0942303671	0.7869259415	0.2257777973	3.4854000308	0.0004914018	0.0029136354	Aqu2.1.32220_001	7.22e-61	sp|Q6DEL2|CLPT1_DANRE	0.0	D.rerio_Cleft_lip_and_palate_transmembrane_protein_1_homolog
twi_ss.24125	1535.1709972123	0.8480948531	0.1630214834	5.2023502391	1.96783921578481E-07	3.39879387850604E-06	Aqu2.1.18399_001	2.91e-16	sp|Q5F3B1|MTG16_CHICK	4.09e-19	G.gallus_Protein_CBFA2T3
twi_ss.12448	1819.0846497364	1.3475333864	0.2028574641	6.6427596953	3.07863559097797E-11	1.32190110810129E-09	None	None	None	None	None
twi_ss.9807	1526.7693359814	1.2677131956	0.1772386605	7.1525771631	8.51636293311969E-13	5.09728285339017E-11	Aqu2.1.38168_001	0.0	sp|Q6PB44|PTN23_MOUSE	2.06e-120	M.musculus_Tyrosine-protein_phosphatase_non-receptor_type_23
twi_ss.1380	1517.4538898292	1.1293485016	0.2318381455	4.8712799141	1.10877624924558E-06	1.5508285707708E-05	Aqu2.1.19687_001	3.41e-08	sp|O00213|APBB1_HUMAN	1.69e-42	H.sapiens_Amyloid_beta_A4_precursor_protein-binding_family_B_member_1
twi_ss.27365	962.5811437517	-1.3835109005	0.1973840315	-7.0092341831	2.39626083575168E-12	1.27917769556381E-10	Aqu2.1.37753_001	7.63e-85	sp|Q52995|ECHH_RHIME	7.92e-37	R.meliloti_Probable_enoyl-CoA_hydratase
c27495_g1	1055.4029589063	-0.7147598905	0.1666088948	-4.2900464063	1.78635786874257E-05	0.0001746072	None	None	None	None	None
twi_ss.32044	813.8674215244	-1.8065612044	0.1879122212	-9.6138569004	6.98812060631979E-22	1.53361516671393E-19	None	None	None	None	None
twi_ss.8465	983.0273610239	-1.0119311721	0.2442002953	-4.143857283	3.41512327015901E-05	0.0003030648	Aqu2.1.34211_001	4.41e-79	sp|O60869|EDF1_HUMAN	6.13e-64	H.sapiens_Endothelial_differentiation-related_factor_1
twi_ss.5520	1592.8307652881	0.9694161196	0.1570811439	6.1714353184	6.76728154807485E-10	2.16333953025856E-08	Aqu2.1.40972_001	9.86e-104	sp|P58165|AT2B2_OREMO	3.36e-97	O.mossambicus_Plasma_membrane_calcium-transporting_ATPase_2_
twi_ss.28574b	999.1913067298	0.826218129	0.213043706	3.8781625827	0.0001052484	0.0007960416	None	None	None	None	None
twi_ss.26741	934.2388118466	-1.464493667	0.262540918	-5.5781539821	2.430844334307E-08	5.28441096951707E-07	None	None	None	None	None
twi_ss.3856	1798.5168466877	1.6567187214	0.293755308	5.63979161	0.000000017	3.86846452979973E-07	Aqu2.1.30511_001	6.93e-27	None	None	None
twi_ss.14497	1382.5011108832	0.5330412934	0.1696508541	3.1419900365	0.0016780375	0.0081078266	Aqu2.1.39749_001	0.0	sp|Q5F361|TBCK_CHICK	0.0	G.gallus_TBC_domain-containing_protein_kinase-like_protein
c31439_g1	1584.4054495808	0.7761479517	0.2145630041	3.6173428632	0.0002976429	0.0019149423	None	None	None	None	None
twi_ss.1060	1300.5332199336	1.4708397956	0.2000025839	7.3541039672	1.92212087955245E-13	1.35587975921899E-11	Aqu2.1.39117_001	2.20e-172	sp|B1WAP7|DVL3_XENTR	1.03e-23	X.tropicalis_Segment_polarity_protein_dishevelled_homolog_DVL-3
twi_ss.25644	1046.0499662124	-1.0366242168	0.184205286	-5.6275486943	1.82788571924451E-08	4.1260976251877E-07	None	None	None	None	None
twi_ss.3028	1475.1458985166	0.6204519753	0.1873318499	3.3120474471	0.0009261584	0.0049526458	Aqu2.1.39723_001	8.90e-105	sp|P80146|SEPR_THESR	1.76e-56	T.sp_Extracellular_serine_proteinase
twi_ss.21748	677.7417004296	-0.9787073267	0.2537464186	-3.8570291249	0.0001147735	0.000853379	Aqu2.1.22207_001	1.29e-116	None	None	None
twi_ss.18352	1584.721235652	1.6468365067	0.2558963866	6.4355598327	1.23019056876041E-10	4.68556881644116E-09	Aqu2.1.40045_001	2.71e-122	sp|Q86V24|ADR2_HUMAN	5.72e-76	H.sapiens_Adiponectin_receptor_protein_2
twi_ss.29097	1416.050710441	0.6959009778	0.185963496	3.7421375304	0.0001824616	0.0012705687	None	None	None	None	None
twi_ss.14847	1326.7408005457	0.7500485355	0.2382538892	3.1481061565	0.00164332	0.0079623419	Aqu2.1.26091_001	2.08e-72	sp|Q8VZP1|GPP2_ARATH	7.34e-71	A.thaliana_(DL)-glycerol-3-phosphatase_2
twi_ss.13973	764.8528238311	-1.6267517056	0.1819769407	-8.9393287924	3.91541260643909E-19	6.52222827670204E-17	None	None	None	None	None
twi_ss.4209	1658.3216546182	1.9893858639	0.3918163715	5.0773423689	3.82750815368113E-07	6.04444634298061E-06	Aqu2.1.39814_001	1.44e-65	sp|Q9Z0J4|NOS1_MOUSE	2.78e-25	M.musculus_Nitric_oxide_synthase_brain
twi_ss.20778	1437.6239310738	1.069597589	0.2321056142	4.6082366111	0.000004061	4.82986341834581E-05	Aqu2.1.42262_001	2.96e-35	sp|Q91574|ALX1_XENLA	2.83e-30	X.laevis_ALX_homeobox_protein_1
twi_ss.29267	1474.0187641147	0.9795427595	0.1952083476	5.0179347943	5.22298969079773E-07	7.93986316272341E-06	Aqu2.1.44003_001	8.20e-43	None	None	None
twi_ss.22056	1409.0055285838	0.6621047091	0.1718468646	3.8528762836	0.0001167384	0.0008654289	Aqu2.1.38800_001	5.34e-109	sp|Q5UE94|TBPL2_XENLA	8.23e-106	X.laevis_TATA_box-binding_protein-like_protein_2
c33031_g2	1391.642044334	0.87371151	0.1710401837	5.1082236413	3.25201606652794E-07	5.26183430495206E-06	None	None	None	None	None
twi_ss.27741	1331.7447247502	0.567280511	0.1652795472	3.4322487006	0.0005985984	0.0034255881	Aqu2.1.37463_001	1.59e-158	sp|P15128|CP4B1_RABIT	8.39e-115	O.cuniculus_Cytochrome_P450_4B1
twi_ss.23331	1395.658142688	0.7752574873	0.172574512	4.4923058342	7.04561452128831E-06	7.80825125618194E-05	Aqu2.1.32745_001	2.17e-09	sp|P11533|DMD_CHICK	2.92e-74	G.gallus_Dystrophin
twi_ss.19774	1079.9544713558	-0.6143774313	0.1787817961	-3.4364652588	0.0005893579	0.0033783013	Aqu2.1.43478_001	0.0	sp|Q6AYK8|EIF3D_RAT	0.0	R.norvegicus_Eukaryotic_translation_initiation_factor_3_subunit_D
twi_ss.1677b	1459.0931323696	0.9732374269	0.180802199	5.3828848987	7.33014139129977E-08	1.39884796240318E-06	Aqu2.1.16660_001	1.57e-116	sp|Q03347|RUNX1_MOUSE	5.42e-68	M.musculus_Runt-related_transcription_factor_1
twi_ss.1798a	992.5967064396	-1.2304144676	0.3237305614	-3.8007362123	0.0001442668	0.0010383306	Aqu2.1.16111_001	3.01e-16	sp|O80948|JAL23_ARATH	1.82e-09	A.thaliana_Jacalin-related_lectin_23
twi_ss.30485	957.2253946513	-1.1143082857	0.2358186238	-4.7252768578	0.000002298	2.9283347325878E-05	Aqu2.1.41961_001	6.26e-74	sp|Q6CZ23|OTNI_PECAS	5.82e-58	P.atrosepticum_2-oxo-tetronate_isomerase
twi_ss.30577	956.5079356247	-1.1558115575	0.2353763118	-4.9104837634	9.08519789626926E-07	1.30438157958275E-05	None	None	None	None	None
twi_ss.62	1468.7086167277	1.3128526851	0.1686645358	7.7838099072	7.03724718595475E-15	6.57412024277097E-13	Aqu2.1.30884_001	1.59e-23	sp|B6RSP1|PKHA7_DANRE	1.27e-07	D.rerio_Pleckstrin_homology_domain-containing_family_A_member_7
twi_ss.24743	957.1833466196	-1.4895443849	0.2691919316	-5.5333916446	3.14097051304106E-08	6.67082308960149E-07	None	None	sp|Q9SY73|PTALR_ARATH	5.25e-04	A.thaliana_NADPH-dependent_pterin_aldehyde_reductase
twi_ss.9933	1013.0703226493	-0.667596555	0.2057033046	-3.2454342732	0.0011727163	0.0060454795	Aqu2.1.36509_001	2.37e-83	sp|Q66JA9|U19BA_XENLA	2.50e-79	X.laevis_Protein_unc-119_homolog_B-A
twi_ss.28176	1624.5636797285	0.8994903076	0.2001687577	4.4936598385	7.00094284523508E-06	7.7715805522457E-05	Aqu2.1.24512_001	3.22e-96	sp|P35505|FAAA_MOUSE	3.39e-98	M.musculus_Fumarylacetoacetase
twi_ss.2788	1496.6242116623	0.6896474059	0.1936957489	3.5604674328	0.0003701952	0.0023024866	Aqu2.1.41906_001	0.0	sp|O60306|AQR_HUMAN	0.0	H.sapiens_Intron-binding_protein_aquarius
c31938_g2	1102.3842576643	-1.050324888	0.1803975864	-5.8222779429	5.8050902058281E-09	1.4822008713902E-07	None	None	None	None	None
twi_ss.26800	1536.0055181055	1.7167859698	0.2146256353	7.9989790929	1.25455015248383E-15	1.32915022285375E-13	Aqu2.1.27411_001	3.80e-77	sp|O16850|FOXO_CAEEL	9.01e-42	C.elegans_Forkhead_box_protein_O
twi_ss.271	1090.5178794046	-0.7303826635	0.1970975992	-3.7056903094	0.0002108158	0.0014292023	Aqu2.1.18118_001	3.26e-137	sp|Q5R414|CYFP2_PONAB	9.42e-94	P.abelii_Cytoplasmic_FMR1-interacting_protein_2
twi_ss.26343	1403.3100625531	0.5020439095	0.1528624801	3.2842847323	0.0010224157	0.0053840867	Aqu2.1.40417_001	0.0	sp|P48736|PK3CG_HUMAN	0.0	H.sapiens_Phosphatidylinositol_45-bisphosphate_3-kinase_catalytic_subunit_gamma_isoform
twi_ss.19532	1534.7496254656	1.7081616358	0.2265870914	7.5386537915	4.74847754895166E-14	3.86190885834151E-12	Aqu2.1.32895_001	2.96e-72	sp|Q6PC64|ELOV6_DANRE	3.07e-59	D.rerio_Elongation_of_very_long_chain_fatty_acids_protein_6
twi_ss.17759	1150.5103207092	-0.836652259	0.2156507032	-3.879663951	0.0001046009	0.0007924448	None	None	None	None	None
twi_ss.1424	1353.5269392781	0.8894212369	0.1736725102	5.1212551471	3.03508649685855E-07	4.95432183064538E-06	Aqu2.1.33408_001	5.79e-77	sp|Q68FE6|RIPR1_MOUSE	2.23e-15	M.musculus_Rho_family-interacting_cell_polarization_regulator_1
twi_ss.2177	1189.1959382605	0.8329447971	0.1850088958	4.5021878199	6.72575036585482E-06	7.49316877987983E-05	Aqu2.1.41692_001	1.67e-25	sp|P43166|CAH7_HUMAN	4.05e-16	H.sapiens_Carbonic_anhydrase_7
twi_ss.559	1489.3919317249	1.2540653653	0.1782928307	7.0337397208	2.01070052618216E-12	1.09448604232262E-10	Aqu2.1.31361_001	9.46e-28	None	None	None
twi_ss.23816	985.6612946084	1.0281622834	0.1697372247	6.0573765422	1.38359455644793E-09	4.09188841442762E-08	Aqu2.1.32112_001	2.21e-97	sp|D3YZP9|CCDC6_MOUSE	3.99e-64	M.musculus_Coiled-coil_domain-containing_protein_6
twi_ss.26489	1028.9254732555	0.7776471364	0.2403681427	3.2352337858	0.0012154317	0.0062262165	None	None	None	None	None
twi_ss.977	536.7776049062	-2.3485819425	0.4413948457	-5.3208186846	1.03301319376067E-07	1.91968285173858E-06	None	None	None	None	None
twi_ss.6539	1035.0164297932	-1.2624839469	0.2345494889	-5.3825909108	7.342127389774E-08	1.40016901091056E-06	Aqu2.1.24376_001	1.94e-13	sp|Q9TSX9|PRDX6_PIG	5.85e-07	S.scrofa_Peroxiredoxin-6
twi_ss.7548	1599.0224388685	1.1510769233	0.1984876037	5.7992383508	6.66167905926132E-09	1.67614876566601E-07	Aqu2.1.26839_001	0.0	sp|B1AZI6|THOC2_MOUSE	4.03e-155	M.musculus_THO_complex_subunit_2
twi_ss.28324	1493.7131554786	1.1289735712	0.1606524677	7.0274275113	2.10376038586253E-12	1.14065063117394E-10	Aqu2.1.33384_001	0.0	sp|Q6NV04|ILVBL_DANRE	0.0	D.rerio_Acetolactate_synthase-like_protein
twi_ss.22854	1015.9455384707	-0.9039416362	0.2005880753	-4.5064574989	6.59188812930257E-06	7.37374152716321E-05	Aqu2.1.22810_001	4.84e-53	sp|A0JNN3|MED31_BOVIN	9.11e-51	B.taurus_Mediator_of_RNA_polymerase_II_transcription_subunit_31
twi_ss.19219	1411.3286111349	1.1487059926	0.296254713	3.8774268966	0.000105567	0.0007982334	Aqu2.1.33522_001	5.29e-28	sp|Q9UKK3|PARP4_HUMAN	0.0	H.sapiens_Poly_[ADP-ribose]_polymerase_4
twi_ss.24842	1410.8798280648	0.9955391791	0.2847301546	3.4964304376	0.0004715274	0.0028185638	Aqu2.1.38707_001	7.72e-06	sp|P10686|PLCG1_RAT	4.08e-07	R.norvegicus_1-phosphatidylinositol_45-bisphosphate_phosphodiesterase_gamma-1
twi_ss.19204	1004.0857450853	-0.6001062171	0.1591123534	-3.7715878391	0.000162212	0.0011474769	Aqu2.1.22246_001	5.87e-137	sp|Q9CWP6|MSPD2_MOUSE	1.82e-57	M.musculus_Motile_sperm_domain-containing_protein_2
twi_ss.13629	929.2508852188	1.2329577489	0.1981023461	6.2238422383	4.85124905188118E-10	1.61817537735366E-08	Aqu2.1.26818_001	0.0	sp|O02811|PI4KA_BOVIN	0.0	B.taurus_Phosphatidylinositol_4-kinase_alpha
twi_ss.202	962.0835189776	-0.735091664	0.1739724166	-4.2253345581	2.38586053881325E-05	0.0002232616	Aqu2.1.28239_001	2.42e-51	sp|B5DGI7|RBM8A_SALSA	1.95e-49	S.salar_RNA-binding_protein_8A
twi_ss.29764	1423.5247364919	0.9181053467	0.2846240644	3.2256771707	0.0012567502	0.0063905219	Aqu2.1.42686_001	4.26e-24	sp|Q58A42|DD3_DICDI	3.49e-08	D.discoideum_Protein_DD3-3
twi_ss.804	1452.5536854275	1.3680538303	0.1780155718	7.685023376	1.52969060241549E-14	1.35573732493568E-12	None	None	None	None	None
twi_ss.25343	935.0826718074	-1.4107883692	0.1833159111	-7.6959406351	1.40457015200373E-14	1.25287657558733E-12	Aqu2.1.44265_001	5.62e-91	sp|Q71R50|DHR11_CHICK	3.23e-76	G.gallus_Dehydrogenase/reductase_SDR_family_member_11
twi_ss.25639	1560.7713455835	1.2540434231	0.1873819146	6.6924464192	2.19470119423424E-11	0.000000001	Aqu2.1.41657_001	8.53e-50	sp|Q63085|PDE3B_RAT	1.56e-25	R.norvegicus_cGMP-inhibited_35-cyclic_phosphodiesterase_B
twi_ss.6968	1642.8455732508	1.3459010138	0.1840064787	7.3144218787	2.58491836805447E-13	1.76054587964143E-11	Aqu2.1.15133_001	9.94e-08	sp|O59790|ARK1_SCHPO	2.15e-08	S.pombe_Serine/threonine-protein_kinase_ark1
twi_ss.27673	1342.3316042752	1.2116468561	0.198155761	6.114618368	0.000000001	0.00000003	Aqu2.1.33923_001	0.0	sp|Q9QZ81|AGO2_RAT	0.0	R.norvegicus_Protein_argonaute-2
twi_ss.25707	1490.1717925546	1.4250142581	0.2300186571	6.1952116224	5.82067710851226E-10	0.000000019	Aqu2.1.24488_001	4.47e-81	sp|Q18PE0|DOK7_MOUSE	1.84e-10	M.musculus_Protein_Dok-7
twi_ss.15607	901.7553663782	-1.0733538994	0.1702266794	-6.3054387443	2.87378646287824E-10	1.0174896705699E-08	Aqu2.1.34925_001	9.99e-32	sp|P39047|MYTR_MITCE	3.06e-13	M.cellularia_Mitrocomin
twi_ss.3203	979.9640965461	-1.2769307546	0.2279291199	-5.6023151186	2.11507584754584E-08	4.6939066883096E-07	Aqu2.1.36234_001	2.53e-64	sp|Q60803|TRAF3_MOUSE	2.27e-44	M.musculus_TNF_receptor-associated_factor_3
twi_ss.21519	1769.7141499638	1.6232678995	0.3421758307	4.7439583808	2.09581926357725E-06	2.69176006857586E-05	Aqu2.1.25339_001	9.06e-15	sp|Q7TPH6|MYCB2_MOUSE	7.70e-06	M.musculus_E3_ubiquitin-protein_ligase_MYCBP2
twi_ss.24750	1342.911041274	0.6281124997	0.1679663886	3.7395130366	0.0001843771	0.001280682	Aqu2.1.31858_001	3.10e-63	sp|P32577|CSK_RAT	4.74e-66	R.norvegicus_Tyrosine-protein_kinase_CSK
twi_ss.2525	901.3506840255	-1.0658235055	0.1752307429	-6.0824001998	1.18396593700347E-09	3.56260442729691E-08	Aqu2.1.15711_001	4.91e-85	sp|Q5RC30|SC11C_PONAB	8.80e-85	P.abelii_Signal_peptidase_complex_catalytic_subunit_SEC11C
twi_ss.29544a	815.3888248596	1.7757497773	0.3043480108	5.8346028694	5.39188343200037E-09	0.000000139	None	None	None	None	None
twi_ss.6053	1520.6995603838	0.9272401129	0.2500426827	3.7083273258	0.0002086329	0.0014174689	Aqu2.1.33910_001	0.0	sp|Q8BI55|DYRK4_MOUSE	0.0	M.musculus_Dual_specificity_tyrosine-phosphorylation-regulated_kinase_4
twi_ss.22501	1563.778252272	1.4807854653	0.2976442475	4.9750179216	6.52416036583356E-07	9.62679201899838E-06	Aqu2.1.23893_001	5.90e-07	sp|Q4LDD4|ARAP1_MOUSE	2.59e-23	M.musculus_Arf-GAP_with_Rho-GAP_domain_ANK_repeat_and_PH_domain-containing_protein_1
twi_ss.19650	1332.6557996442	0.8043347561	0.1827310055	4.4017420803	1.07385164973633E-05	0.0001126058	Aqu2.1.21832_001	1.07e-68	sp|Q9VCR7|CTNS_DROME	9.37e-51	D.melanogaster_Cystinosin_homolog
twi_ss.27011	180.5465341283	5.5266811931	0.3644185561	15.1657513048	5.96128422153845E-52	6.34005504976851E-49	None	None	None	None	None
twi_ss.10646	1337.2792454441	0.6701356836	0.1727857341	3.8784202131	0.000105137	0.0007956158	Aqu2.1.36225_001	2.68e-33	sp|Q9W7R6|SOX14_CHICK	8.33e-26	G.gallus_Transcription_factor_SOX-14
c33170_g2	1019.0767661208	-0.7320444406	0.1856244101	-3.9436862864	8.02386088356766E-05	0.0006308667	None	None	None	None	None
twi_ss.10198	1419.123091291	0.806330825	0.1847460807	4.3645354857	1.27393169485518E-05	0.0001302283	Aqu2.1.24874_001	1.17e-108	sp|Q6ZV73|FGD6_HUMAN	2.31e-41	H.sapiens_FYVE_RhoGEF_and_PH_domain-containing_protein_6
twi_ss.2339	1784.6611486911	1.670090155	0.2101707922	7.9463475272	1.9209105272026E-15	1.98197827978382E-13	Aqu2.1.41365_001	1.19e-95	sp|Q91ZK0|AP2D_MOUSE	7.34e-58	M.musculus_Transcription_factor_AP-2-delta
twi_ss.28230	1024.6057001029	-0.6536082771	0.1878825356	-3.4788133721	0.0005036392	0.0029713316	None	None	None	None	None
twi_ss.483	718.6349586184	-1.4968496326	0.2133532966	-7.0158261254	2.28594191651438E-12	1.22739545389234E-10	Aqu2.1.16123_001	4.64e-38	sp|Q96B26|EXOS8_HUMAN	4.93e-48	H.sapiens_Exosome_complex_component_RRP43
twi_ss.2834	898.2960133354	-1.7922713632	0.1951053803	-9.1861708796	4.07074237376177E-20	7.55464215565506E-18	None	None	None	None	None
twi_ss.6937	1054.3669046213	-0.5596168915	0.181818998	-3.0778790865	0.0020847949	0.0097051764	Aqu2.1.22907_001	4.36e-141	sp|P28063|PSB8_MOUSE	3.61e-117	M.musculus_Proteasome_subunit_beta_type-8
twi_ss.2790	769.0991528423	-0.957918388	0.2083624441	-4.5973658643	4.27865908972586E-06	5.05613167303843E-05	Aqu2.1.31507_001	4.43e-124	sp|Q6PD83|BZW1A_DANRE	1.76e-125	D.rerio_Basic_leucine_zipper_and_W2_domain-containing_protein_1-A
twi_ss.27860	1297.3526907783	0.8234168083	0.1688006501	4.8780428724	1.0714363981412E-06	1.50928982584822E-05	Aqu2.1.12200_001	1.18e-04	None	None	None
c34361_g1	1090.0815150349	-0.9134906788	0.223125391	-4.0940686964	4.23868635426003E-05	0.0003637745	None	None	None	None	None
twi_ss.17517	1413.2196274883	0.6653744241	0.1967466767	3.3818839294	0.0007199056	0.003994147	Aqu2.1.35494_001	7.17e-137	sp|P61963|DCAF7_MOUSE	0.0	M.musculus_DDB1-_and_CUL4-associated_factor_7
c27189_g3	1038.2345746767	0.764512548	0.1824862432	4.1894256502	2.79661391261731E-05	0.000255812	None	None	None	None	None
twi_ss.13870	1018.8487618445	-0.5571331356	0.1684790958	-3.3068383533	0.0009435532	0.0050291314	Aqu2.1.33516_001	0.0	sp|O57579|AMPN_CHICK	2.08e-120	G.gallus_Aminopeptidase_Ey
twi_ss.10339	1592.743372586	1.2209262641	0.1707268485	7.1513430667	8.59329250907973E-13	5.1211578547645E-11	Aqu2.1.34839_001	3.91e-93	sp|Q5HYM0|ZC12B_HUMAN	1.01e-75	H.sapiens_Probable_ribonuclease_ZC3H12B
twi_ss.18220a	1414.3316965817	1.5327760718	0.1666164544	9.1994279782	3.59860290529069E-20	6.76929030864613E-18	Aqu2.1.41643_001	4.31e-70	sp|Q8NF64|ZMIZ2_HUMAN	2.57e-114	H.sapiens_Zinc_finger_MIZ_domain-containing_protein_2
twi_ss.24546	1277.8700244944	1.0229470763	0.1967006382	5.2005274897	1.98723723108651E-07	3.42388450781157E-06	Aqu2.1.35119_001	7.06e-132	sp|Q14315|FLNC_HUMAN	5.07e-25	H.sapiens_Filamin-C
twi_ss.22274	1650.4267305093	1.4554200176	0.166099628	8.7623315884	1.91252715402464E-18	2.90578026720271E-16	Aqu2.1.36257_001	3.51e-07	sp|O70585|DTNB_MOUSE	2.89e-28	M.musculus_Dystrobrevin_beta
twi_ss.15400	903.7011488723	-0.9254676135	0.1833089754	-5.0486759399	4.44882642396113E-07	6.88025437781729E-06	None	None	None	None	None
c32935_g1	722.2511572352	4.1894426848	0.2363310848	17.7270065334	2.59487484124719E-70	4.22079288883338E-67	None	None	None	None	None
twi_ss.7725	1275.5110011099	0.9419233164	0.185013134	5.0911159457	0.000000356	5.67978565291627E-06	Aqu2.1.32469_001	1.28e-04	sp|P27987|IP3KB_HUMAN	3.96e-68	H.sapiens_Inositol-trisphosphate_3-kinase_B
twi_ss.20792	1051.4218554933	-0.7246820089	0.1758040992	-4.1220996103	3.75434783855409E-05	0.0003282176	Aqu2.1.23425_001	1.19e-13	sp|P50143|TCPG_XENLA	9.40e-13	X.laevis_T-complex_protein_1_subunit_gamma
twi_ss.2533	951.6399625749	-1.0298714391	0.2077893342	-4.9563248434	7.18390700876452E-07	1.05328418136986E-05	Aqu2.1.23661_001	1.10e-14	sp|P40983|YOR6_CALSR	7.23e-08	C.sp_Uncharacterized_protein_in_xynA_3region_
twi_ss.20145	844.2707503464	-1.2271808889	0.1755628189	-6.9899816869	2.74922127330511E-12	1.44802793617968E-10	Aqu2.1.39968_001	4.93e-89	sp|D4A1J4|BDH2_RAT	1.25e-87	R.norvegicus_3-hydroxybutyrate_dehydrogenase_type_2
twi_ss.30850	857.5585295122	-1.0551832754	0.1695841656	-6.2221804248	4.90292737417402E-10	1.63344274398386E-08	Aqu2.1.21828_001	6.25e-80	sp|Q7ZWE9|KCY_DANRE	2.23e-75	D.rerio_UMP-CMP_kinase
twi_ss.29387	955.5679904091	1.6528959765	0.2353340519	7.0236158484	2.16198726942047E-12	1.16764203074248E-10	Aqu2.1.25599_001	6.91e-167	sp|P99177|CSD_STAAN	1.04e-26	S.aureus_Probable_cysteine_desulfurase
twi_ss.13055	822.2877317707	-1.0637462216	0.1953971682	-5.4440206638	5.20911732531455E-08	1.0362770667597E-06	Aqu2.1.40877_001	2.19e-27	sp|Q96QK1|VPS35_HUMAN	1.73e-31	H.sapiens_Vacuolar_protein_sorting-associated_protein_35
twi_ss.22856	925.7380826237	-0.7314249256	0.1680520584	-4.3523711193	1.34673041391547E-05	0.0001366096	Aqu2.1.22809_001	6.44e-44	sp|P30049|ATPD_HUMAN	5.04e-38	H.sapiens_ATP_synthase_subunit_delta_mitochondrial
twi_ss.10985	1712.6255980325	1.6813580452	0.2355121893	7.1391550901	9.39063346271443E-13	5.50147873963939E-11	Aqu2.1.34192_001	1.93e-132	sp|Q16513|PKN2_HUMAN	4.33e-72	H.sapiens_Serine/threonine-protein_kinase_N2
twi_ss.14297	944.9440680695	-0.5560987137	0.1666456554	-3.3370129707	0.00084684	0.004587036	Aqu2.1.42498_001	0.0	sp|P05165|PCCA_HUMAN	3.12e-152	H.sapiens_Propionyl-CoA_carboxylase_alpha_chain_mitochondrial
twi_ss.3862	1053.0919272748	-0.7944612951	0.1870780495	-4.2466836553	2.16957948397116E-05	0.0002058792	Aqu2.1.16088_001	9.21e-20	sp|P10586|PTPRF_HUMAN	4.56e-11	H.sapiens_Receptor-type_tyrosine-protein_phosphatase_F
twi_ss.608	1186.2737144744	0.9322751389	0.2636289885	3.5363149716	0.0004057506	0.0024861104	None	None	None	None	None
twi_ss.23009	1060.9164886907	-1.083421811	0.2000942927	-5.4145562882	6.14408736317207E-08	1.19561086394394E-06	Aqu2.1.44698_001	1.80e-165	sp|P97364|SPS2_MOUSE	1.34e-137	M.musculus_Selenide_water_dikinase_2
twi_ss.9916	812.3792516521	-0.9351893297	0.1929401084	-4.8470446993	1.25314200656809E-06	1.71941739047454E-05	Aqu2.1.41452_001	2.09e-25	sp|P22033|MUTA_HUMAN	1.50e-22	H.sapiens_Methylmalonyl-CoA_mutase_mitochondrial
twi_ss.20183	1381.974665733	0.6291279819	0.1914151955	3.2867191155	0.0010136188	0.005344887	Aqu2.1.32475_001	0.0	sp|Q7SZC2|XPO2_DANRE	0.0	D.rerio_Exportin-2
twi_ss.31994	1397.6532735496	0.6191423917	0.1666728371	3.7147168209	0.0002034314	0.0013869045	Aqu2.1.26133_001	8.92e-08	sp|Q6ZXV5|TMTC3_HUMAN	3.80e-135	H.sapiens_Transmembrane_and_TPR_repeat-containing_protein_3
twi_ss.28622	1417.8667362809	0.9888532141	0.2221738169	4.4508089555	8.55474214275031E-06	9.24768294493087E-05	Aqu2.1.29512_001	1.43e-74	sp|Q6GYQ0|RGPA1_HUMAN	1.96e-55	H.sapiens_Ral_GTPase-activating_protein_subunit_alpha-1
twi_ss.31375	1372.2699909971	0.7815714734	0.1883949796	4.1485790918	3.34545266667233E-05	0.0002977421	Aqu2.1.42175_001	0.0	sp|Q9HD67|MYO10_HUMAN	0.0	H.sapiens_Unconventional_myosin-X
twi_ss.29033	829.2260384767	-1.4152092796	0.2496276455	-5.669281048	1.43397974596938E-08	3.32933735814823E-07	Aqu2.1.24890_001	4.13e-101	sp|Q6P7Q4|LGUL_RAT	2.53e-90	R.norvegicus_Lactoylglutathione_lyase
twi_ss.28802	895.6514937496	0.9256136851	0.2338387081	3.9583424519	7.54716977986414E-05	0.0005971226	Aqu2.1.42757_001	6.21e-05	None	None	None
twi_ss.27706	1444.3040561554	0.7574260011	0.1938153417	3.9079775342	0.000093072	0.000717287	Aqu2.1.22133_001	1.42e-27	sp|Q86VQ0|LCA5_HUMAN	1.06e-17	H.sapiens_Lebercilin
twi_ss.8443	1026.0294700472	-0.5757741405	0.1789835257	-3.2169113791	0.0012957862	0.0065456849	Aqu2.1.41997_001	2.24e-123	sp|Q8L5E0|SODC2_OLEEU	2.24e-06	O.europaea_Superoxide_dismutase_[Cu-Zn]_2
twi_ss.22576	959.2992601598	-0.7068682047	0.1688608711	-4.1860982953	0.000028379	0.0002589038	Aqu2.1.23867_001	5.47e-83	sp|O97676|SRBP1_PIG	1.74e-20	S.scrofa_Sterol_regulatory_element-binding_protein_1
twi_ss.6237	1183.3231379515	1.4597754976	0.1556076595	9.3811288121	6.5270150164435E-21	1.34690312861713E-18	Aqu2.1.37467_001	1.60e-24	sp|A4W0K2|THIM_STRS2	3.79e-08	S.suis_Hydroxyethylthiazole_kinase
twi_ss.6124	1541.9771316955	1.1706828515	0.1581813576	7.4008901528	1.35274601205437E-13	9.84371913824409E-12	Aqu2.1.20819_001	0.0	sp|P47736|RPGP1_HUMAN	1.19e-61	H.sapiens_Rap1_GTPase-activating_protein_1
c33043_g2	1317.408959528	1.0623675336	0.1830421195	5.8039512245	6.47701255445019E-09	1.63414553974139E-07	None	None	None	None	None
twi_ss.16280	989.1310093675	-0.6596045421	0.1915861692	-3.442860958	0.0005755952	0.0033110792	Aqu2.1.38554_001	6.92e-158	sp|Q9UHD8|SEPT9_HUMAN	3.40e-90	H.sapiens_Septin-9
c24778_g1	1532.8626141975	1.1893469657	0.1787189959	6.6548435986	2.83601469723002E-11	1.21961863775746E-09	None	None	None	None	None
twi_ss.16663	1432.0671352612	1.1662681662	0.3525639528	3.3079620223	0.0009397755	0.0050128613	Aqu2.1.38625_001	4.24e-10	sp|P57103|NAC3_HUMAN	1.75e-13	H.sapiens_Sodium/calcium_exchanger_3
twi_ss.8185	789.7718406835	-0.8935480481	0.2602417242	-3.4335310789	0.0005957739	0.0034108364	Aqu2.1.20136_001	1.97e-08	None	None	None
twi_ss.1543	1040.0926741041	-0.6095632469	0.1835360945	-3.3212172715	0.0008962574	0.0048094913	Aqu2.1.24599_001	2.82e-63	sp|Q80TS3|AGRL3_MOUSE	4.68e-43	M.musculus_Adhesion_G_protein-coupled_receptor_L3
twi_ss.24568	1304.0508276945	0.8130358693	0.1614232674	5.0366708752	4.73698244044493E-07	7.28920636856891E-06	Aqu2.1.35122_001	4.57e-25	sp|Q9DE13|BAZ2B_CHICK	6.77e-04	G.gallus_Bromodomain_adjacent_to_zinc_finger_domain_protein_2B
twi_ss.30440	1091.3345070485	2.9707815643	0.293700207	10.1150135176	4.73951593030074E-24	1.27239897577355E-21	Aqu2.1.37300_001	1.37e-04	sp|O95271|TNKS1_HUMAN	2.34e-05	H.sapiens_Tankyrase-1
twi_ss.15356	953.8343833598	-0.62418798	0.1760193861	-3.5461320142	0.0003909303	0.0024102575	Aqu2.1.30786_001	1.43e-123	sp|Q6P963|GLO2_DANRE	4.79e-99	D.rerio_Hydroxyacylglutathione_hydrolase_mitochondrial
twi_ss.20176	813.7424878483	-0.6826226853	0.1982512106	-3.4432207669	0.0005748299	0.0033073648	Aqu2.1.41060_001	3.91e-12	None	None	None
twi_ss.952	1028.5709431197	0.8854743456	0.1706182124	5.1897996893	2.10520425241939E-07	3.60229628638001E-06	Aqu2.1.33331_001	7.11e-76	sp|Q07243|MTF1_MOUSE	1.06e-63	M.musculus_Metal_regulatory_transcription_factor_1
twi_ss.29337	941.6972272638	-0.5855832675	0.1888451495	-3.100864751	0.001929564	0.00910828	Aqu2.1.37729_001	2.62e-05	sp|F1RBN2|SPAG1_DANRE	6.29e-07	D.rerio_Sperm-associated_antigen_1A
c31835_g1	1193.6271285322	0.7608882879	0.1757540736	4.3292782482	1.49598821678571E-05	0.0001495015	None	None	None	None	None
c33181_g1	792.2874036053	0.6383381421	0.1726422294	3.6974623439	0.0002177655	0.0014683375	None	None	None	None	None
twi_ss.8804	1355.412402587	0.8326410679	0.2356083755	3.5340045367	0.0004093141	0.0025023993	Aqu2.1.15715_001	3.71e-06	sp|B4F766|DYM_RAT	2.14e-06	R.norvegicus_Dymeclin
twi_ss.26622	666.0012957318	0.5775371106	0.1814349619	3.1831632922	0.0014567543	0.0072164405	Aqu2.1.16014_001	4.35e-07	sp|O13148|EPA4A_DANRE	1.01e-14	D.rerio_Ephrin_type-A_receptor_4a_
twi_ss.16750	1931.8322685666	3.7053156074	0.1786763523	20.7375825632	1.5870351702543E-95	5.485587065984E-92	Aqu2.1.32109_001	2.12e-15	sp|Q923I8|CRY2_RAT	3.64e-10	R.norvegicus_Cryptochrome-2
twi_ss.4826	1408.1121888416	1.3825707648	0.1645021659	8.40457484	4.29414389776805E-17	5.52286823539917E-15	Aqu2.1.16733_001	6.00e-37	sp|Q2KHT3|CL16A_HUMAN	0.0	H.sapiens_Protein_CLEC16A
c26182_g3	892.9777303475	-0.8562925806	0.1706391009	-5.0181498604	5.21714741579936E-07	7.93534435322794E-06	None	None	None	None	None
twi_ss.13062a	792.8665327008	-0.8821252942	0.2414601659	-3.6532953208	0.0002588962	0.001706148	Aqu2.1.32347_001	1.41e-48	sp|O04469|ECI1_ARATH	2.08e-20	A.thaliana_Enoyl-CoA_delta_isomerase_1_peroxisomal
twi_ss.25079	1250.8712247196	0.7022005854	0.2034523916	3.4514245804	0.0005576356	0.0032238635	Aqu2.1.26177_001	1.09e-04	None	None	None
twi_ss.24510	665.010269437	-1.1018317392	0.2219993156	-4.9632213326	6.93334936648715E-07	1.01870869650427E-05	Aqu2.1.22395_001	1.56e-62	sp|Q1HQK8|VATF_AEDAE	5.20e-58	A.aegypti_V-type_proton_ATPase_subunit_F
c31565_g1	1609.1704941151	1.3944664112	0.1892902783	7.3668147357	1.74753069693877E-13	1.25188390755832E-11	None	None	None	None	None
twi_ss.30652	899.5259046397	-1.3335926529	0.1806830987	-7.3808378464	1.57296489048399E-13	1.1297564974458E-11	Aqu2.1.33719_001	3.82e-33	sp|Q5RFH0|ATP5L_PONAB	3.56e-21	P.abelii_ATP_synthase_subunit_g_mitochondrial
twi_ss.30402b	991.9869265295	1.4993072232	0.2944043817	5.0926797168	0.000000353	5.63963104184092E-06	None	None	None	None	None
twi_ss.27498	985.4496861337	-0.7122241	0.1856539492	-3.8362992178	0.0001249022	0.0009183186	Aqu2.1.35995_001	0.0	sp|Q9H269|VPS16_HUMAN	1.13e-170	H.sapiens_Vacuolar_protein_sorting-associated_protein_16_homolog
twi_ss.9572	406.4619612552	-0.925721135	0.2614460227	-3.5407734469	0.000398956	0.0024515402	Aqu2.1.35102_001	5.84e-06	sp|Q6IQP3|CALUA_DANRE	1.71e-54	D.rerio_Calumenin-A
twi_ss.5400	1219.6321041224	1.2947885418	0.166909614	7.757423377	8.66722104930907E-15	7.96232546363768E-13	Aqu2.1.34822_001	9.95e-32	sp|P46109|CRKL_HUMAN	4.41e-09	H.sapiens_Crk-like_protein
twi_ss.26927	1362.5232327227	1.0360931156	0.2002179551	5.1748261792	2.28123255732157E-07	3.85342960751717E-06	Aqu2.1.38357_001	2.42e-80	sp|Q9H4B6|SAV1_HUMAN	2.65e-20	H.sapiens_Protein_salvador_homolog_1
twi_ss.24686	1527.879658037	1.1283098923	0.2681200112	4.2082270815	2.57382146364806E-05	0.00023835	Aqu2.1.26125_001	1.35e-43	sp|Q6PDN3|MYLK_MOUSE	3.12e-67	M.musculus_Myosin_light_chain_kinase_smooth_muscle
twi_ss.12909	1489.7286583223	1.4991693123	0.306322817	4.8940830696	9.8765117826174E-07	1.40775929800483E-05	Aqu2.1.39835_001	0.0	sp|A3QK15|AACS_DANRE	0.0	D.rerio_Acetoacetyl-CoA_synthetase
twi_ss.3845	1322.6456741831	1.0423319797	0.1840389085	5.6636500857	1.48186438797996E-08	3.4289969921692E-07	Aqu2.1.34492_001	5.86e-131	sp|O43182|RHG06_HUMAN	2.21e-46	H.sapiens_Rho_GTPase-activating_protein_6
twi_ss.14524	1312.4605999345	0.8271626379	0.183318484	4.5121616746	0.000006417	7.20144304042304E-05	Aqu2.1.29858_001	9.78e-80	sp|Q5F259|AN13B_MOUSE	6.93e-49	M.musculus_Ankyrin_repeat_domain-containing_protein_13B
twi_ss.170	687.3325778264	-1.9456814722	0.2487153662	-7.8229242591	5.16101599485504E-15	4.9381458231741E-13	None	None	None	None	None
twi_ss.24675	1521.8951637454	1.408552223	0.250658667	5.6194036287	1.91617725735943E-08	4.29385198707478E-07	Aqu2.1.34598_001	0.0	sp|Q8WXE9|STON2_HUMAN	3.32e-41	H.sapiens_Stonin-2
twi_ss.24352a	1011.9852379663	0.6707895797	0.1808903692	3.7082658559	0.0002086835	0.0014174689	Aqu2.1.32220_001	3.66e-05	sp|Q6DEL2|CLPT1_DANRE	9.52e-08	D.rerio_Cleft_lip_and_palate_transmembrane_protein_1_homolog
twi_ss.7797a	738.0669007232	-1.4597006039	0.2177718391	-6.7028896376	2.04337794684943E-11	9.08416189490038E-10	Aqu2.1.28192_001	2.57e-36	sp|P21262|SRP09_CANLF	7.95e-29	C.lupus_Signal_recognition_particle_9_kDa_protein
twi_ss.24386	838.1546483781	-1.0873040939	0.2741522249	-3.9660597115	7.30705640446432E-05	0.000580617	Aqu2.1.24362_001	8.13e-55	sp|P48416|CP10_LYMST	1.95e-25	L.stagnalis_Cytochrome_P450_10
twi_ss.26649	798.4369153449	-1.4535554054	0.1952601056	-7.4442006501	9.75331638631043E-14	7.42971638331284E-12	Aqu2.1.21184_001	2.84e-13	sp|P02721|ATP5J_BOVIN	5.71e-11	B.taurus_ATP_synthase-coupling_factor_6_mitochondrial
twi_ss.12208	1158.1003181245	0.7734509003	0.159351555	4.8537392697	1.21155004662807E-06	1.66758496213835E-05	Aqu2.1.32118_001	5.92e-09	sp|Q8VHQ7|SYTL4_RAT	1.92e-54	R.norvegicus_Synaptotagmin-like_protein_4
twi_ss.25396	1328.5582722486	1.2323225491	0.1683350633	7.3206527798	2.46767585567725E-13	1.68901417725711E-11	Aqu2.1.38168_001	5.80e-36	sp|Q9H3S7|PTN23_HUMAN	1.60e-15	H.sapiens_Tyrosine-protein_phosphatase_non-receptor_type_23
twi_ss.24373	1242.5535285544	0.764900794	0.1781272727	4.2941251078	1.75383560819046E-05	0.000171671	Aqu2.1.35744_001	3.55e-18	sp|P40818|UBP8_HUMAN	5.04e-31	H.sapiens_Ubiquitin_carboxyl-terminal_hydrolase_8
twi_ss.28876	1315.5508199526	0.7476726105	0.172975484	4.3224195317	1.54327377065867E-05	0.0001532302	Aqu2.1.30889_001	0.0	sp|Q9EPI0|XYLT2_RAT	0.0	R.norvegicus_Xylosyltransferase_2
twi_ss.23296	830.4059889772	-0.8092763431	0.1857590388	-4.3565920051	1.32103178554673E-05	0.0001345953	Aqu2.1.42169_001	0.0	sp|Q8BG32|PSD11_MOUSE	7.34e-167	M.musculus_26S_proteasome_non-ATPase_regulatory_subunit_11
twi_ss.6975	885.8554397014	1.3400050097	0.1898197469	7.0593551601	1.67277031526371E-12	9.30693053474285E-11	Aqu2.1.42069_001	3.15e-21	None	None	None
twi_ss.5289	1421.2779091238	0.9279021719	0.1742401948	5.3254197329	1.00720186458464E-07	1.8768485163044E-06	Aqu2.1.37554_001	7.06e-62	sp|Q69ZJ7|RIC1_MOUSE	7.74e-25	M.musculus_RAB6A-GEF_complex_partner_protein_1
twi_ss.11077	1414.0879702096	1.0280498651	0.185420234	5.5444319264	2.94910037151416E-08	6.2971832797768E-07	Aqu2.1.43550_001	2.03e-09	sp|Q9BVN2|RUSC1_HUMAN	2.36e-11	H.sapiens_RUN_and_SH3_domain-containing_protein_1
c13120_g1	1376.1552586291	0.8091544443	0.1766194147	4.5813448411	0.00000462	5.40401619674658E-05	None	None	None	None	None
twi_ss.1929	1262.0050838586	0.9793643641	0.2237380059	4.3772820811	1.20168409661601E-05	0.0001239424	Aqu2.1.41812_001	2.39e-36	sp|P35991|BTK_MOUSE	5.54e-35	M.musculus_Tyrosine-protein_kinase_BTK
twi_ss.28016	746.5116609177	-1.4699534468	0.2255897815	-6.5160462376	7.21847325611047E-11	2.86789112755699E-09	None	None	None	None	None
twi_ss.10200	917.3580067151	-0.8817060742	0.2310586998	-3.8159397366	0.0001356656	0.0009877371	Aqu2.1.38340_001	3.51e-77	sp|Q9VZI3|UN112_DROME	2.64e-39	D.melanogaster_Unc-112-related_protein
twi_ss.1021	1249.783223786	1.3922312741	0.1868660276	7.4504247363	9.30402065817063E-14	7.10703810054514E-12	Aqu2.1.28935_001	0.0	sp|Q8VDU5|SNRK_MOUSE	7.56e-120	M.musculus_SNF-related_serine/threonine-protein_kinase
twi_ss.10271a	1057.5062270468	0.6294010241	0.161165874	3.9052996048	9.41087172766088E-05	0.0007242678	Aqu2.1.11657_001	2.06e-24	sp|P28693|EPHB2_CHICK	5.53e-18	G.gallus_Ephrin_type-B_receptor_2
twi_ss.15608	820.4469023579	-1.0343985873	0.1724476868	-5.9983326332	0.000000002	5.69476491657675E-08	Aqu2.1.34925_001	2.15e-32	sp|P39047|MYTR_MITCE	8.71e-14	M.cellularia_Mitrocomin
twi_ss.1120	1244.1934049984	0.5891040626	0.1629730107	3.6147338763	0.0003006563	0.0019307357	Aqu2.1.19146_001	3.73e-90	sp|Q02225|SKI_XENLA	1.67e-06	X.laevis_Ski_oncogene
twi_ss.19286	1228.3257854466	0.9759525589	0.1813810948	5.3806740991	7.42074318810537E-08	1.41223944003778E-06	None	None	None	None	None
twi_ss.14333	1451.2910439832	1.3930065203	0.1977483752	7.0443386388	1.86344451804583E-12	1.02238031375006E-10	Aqu2.1.41020_001	4.13e-102	sp|A6QP05|DHR12_BOVIN	4.87e-82	B.taurus_Dehydrogenase/reductase_SDR_family_member_12
twi_ss.10347	1091.746822664	0.6933292122	0.1730156544	4.0073206941	6.14114517226675E-05	0.0004991621	Aqu2.1.34845_001	0.0	sp|E7FAM5|LIN41_DANRE	8.03e-161	D.rerio_E3_ubiquitin-protein_ligase_TRIM71
twi_ss.723	812.7738975843	-1.0367074792	0.1703855013	-6.0844817846	1.16868687539539E-09	3.52800540157568E-08	Aqu2.1.41260_001	1.11e-57	sp|P50882|RL9_DROME	1.03e-45	D.melanogaster_60S_ribosomal_protein_L9
twi_ss.8806	699.1117806446	-1.191358591	0.2607263026	-4.5693839827	4.89159856274722E-06	5.68568656818353E-05	Aqu2.1.07951_001	1.33e-93	sp|Q02357|ANK1_MOUSE	1.13e-11	M.musculus_Ankyrin-1
twi_ss.5686	1169.8845092131	0.6737778128	0.2048618651	3.2889372193	0.0010056645	0.0053151062	None	None	None	None	None
twi_ss.22776	937.5452685885	-0.6662754813	0.1620070351	-4.1126330159	3.91171949143654E-05	0.0003394003	Aqu2.1.29437_001	1.34e-36	sp|Q9HBL7|PLRKT_HUMAN	1.84e-15	H.sapiens_Plasminogen_receptor_(KT)
twi_ss.31086	981.5736396921	-0.6272947745	0.1928781967	-3.2522845252	0.0011448136	0.005932606	Aqu2.1.27103_001	4.06e-12	sp|P80057|GSEP_BACLD	4.68e-05	B.licheniformis_Glutamyl_endopeptidase
twi_ss.17796b	1487.8130417464	1.3364701775	0.33751879	3.9596911853	7.50467445586016E-05	0.0005941004	Aqu2.1.22166_001	1.17e-18	sp|Q03142|FGFR4_MOUSE	7.48e-08	M.musculus_Fibroblast_growth_factor_receptor_4
twi_ss.20546	1534.6172761292	1.3435900567	0.1897718276	7.0800290727	1.44124222511573E-12	8.11674745598784E-11	Aqu2.1.28732_001	2.30e-19	sp|Q8CGZ0|CHERP_MOUSE	3.04e-15	M.musculus_Calcium_homeostasis_endoplasmic_reticulum_protein
twi_ss.5246	1249.4987321103	0.8256642302	0.2096551647	3.9382012426	8.20947289459232E-05	0.0006434477	Aqu2.1.35144_001	4.34e-33	sp|Q9NQW1|SC31B_HUMAN	5.46e-15	H.sapiens_Protein_transport_protein_Sec31B
twi_ss.9166	1308.6121062228	1.1217665654	0.1785363148	6.2831282642	3.31827064810764E-10	1.16147873368952E-08	Aqu2.1.43982_001	1.45e-120	sp|F1MH24|AAK1_BOVIN	4.82e-99	B.taurus_AP2-associated_protein_kinase_1
twi_ss.17796a	1312.2439984613	0.8815899372	0.2348168763	3.7543721349	0.0001737765	0.0012162158	Aqu2.1.28793_001	1.70e-06	None	None	None
twi_ss.16450	1269.4151383558	0.7431764324	0.1845964639	4.0259516176	5.67453567011014E-05	0.0004663069	Aqu2.1.30025_001	2.99e-128	sp|Q8CHN6|SGPL1_RAT	1.16e-119	R.norvegicus_Sphingosine-1-phosphate_lyase_1
twi_ss.21687	1046.2161392958	1.0964377638	0.1699918484	6.4499431844	1.11892090651402E-10	4.29727790373966E-09	Aqu2.1.30848_001	7.65e-132	sp|Q96A23|CPNE4_HUMAN	9.25e-85	H.sapiens_Copine-4
twi_ss.3753	1566.0891178725	1.5341410188	0.1929100618	7.9526231279	1.82603196069782E-15	1.89113991674967E-13	Aqu2.1.29540_001	1.29e-10	sp|Q5XHH7|SYVNB_XENLA	1.96e-05	X.laevis_E3_ubiquitin-protein_ligase_synoviolin_B
twi_ss.28425	1200.1088225304	0.6455077096	0.1842380132	3.503661913	0.0004589076	0.0027574342	Aqu2.1.33463_001	1.75e-83	sp|Q99496|RING2_HUMAN	1.19e-64	H.sapiens_E3_ubiquitin-protein_ligase_RING2
c30982_g2	1154.1511021058	0.8408198771	0.1679629205	5.0059850979	5.55770569322705E-07	8.38873787276825E-06	None	None	None	None	None
twi_ss.568	889.0208848273	1.1077166258	0.2106782845	5.2578585796	1.45742525119924E-07	2.59669607256194E-06	Aqu2.1.33762_001	2.08e-04	sp|Q8NDA2|HMCN2_HUMAN	6.47e-04	H.sapiens_Hemicentin-2
twi_ss.6130a	1264.1572505939	0.6645806915	0.171879447	3.8665512548	0.0001103853	0.0008269774	None	None	None	None	None
twi_ss.29704	865.3520253396	-0.9493131103	0.1716183824	-5.5315351246	3.17440279274157E-08	6.72632843102604E-07	Aqu2.1.25417_001	9.84e-43	None	None	None
twi_ss.24491	1410.9009367937	1.360533764	0.203184231	6.6960598141	2.1411411236469E-11	9.44287629203895E-10	Aqu2.1.44009_001	1.82e-22	sp|Q3SX40|PDLI7_BOVIN	2.12e-16	B.taurus_PDZ_and_LIM_domain_protein_7
twi_ss.13249	1531.0782920242	1.2852943711	0.2010191185	6.393891193	1.61716525629019E-10	0.000000006	Aqu2.1.23380_001	6.75e-04	sp|Q9QZR8|PDZD2_RAT	2.66e-04	R.norvegicus_PDZ_domain-containing_protein_2
twi_ss.4856	1010.556337858	0.5843779675	0.1682415748	3.4734456572	0.0005138214	0.0030185234	Aqu2.1.17638_001	8.47e-170	sp|Q5ZJ75|SL9A8_CHICK	3.64e-131	G.gallus_Sodium/hydrogen_exchanger_8
twi_ss.20127	758.6903704128	-0.5855695073	0.1852485123	-3.1609943851	0.0015723153	0.0076842811	Aqu2.1.42030_001	2.14e-85	sp|P56695|WFS1_MOUSE	3.54e-15	M.musculus_Wolframin
twi_ss.9107	1421.0968569333	1.2651614259	0.3339379027	3.7886128401	0.0001514908	0.0010832747	None	None	None	None	None
twi_ss.2702	731.6216840797	-0.8919827844	0.21343014	-4.1792728268	2.92442682423635E-05	0.0002657452	Aqu2.1.25460_001	1.13e-38	sp|P52760|RIDA_MOUSE	2.53e-44	M.musculus_2-iminobutanoate/2-iminopropanoate_deaminase
twi_ss.5816	1078.9422336247	1.4010711934	0.247586276	5.6589210675	1.52327589354242E-08	3.50138196244681E-07	Aqu2.1.33551_001	5.91e-14	None	None	None
twi_ss.17580	875.4906225669	-1.1173908532	0.2006731775	-5.5682122895	2.57366151292331E-08	5.55557284585131E-07	Aqu2.1.16387_001	1.72e-32	None	None	None
twi_ss.30411	1206.4969299872	1.2237037937	0.213807693	5.7233852364	1.04422114745322E-08	2.50214932143642E-07	None	None	sp|Q9NPB8|GPCP1_HUMAN	1.00e-74	H.sapiens_Glycerophosphocholine_phosphodiesterase_GPCPD1
twi_ss.19116	1245.1148814328	1.3011502717	0.2006491161	6.484704728	8.89057262599026E-11	3.47234624652377E-09	Aqu2.1.38329_001	1.72e-115	sp|Q8CD54|PIEZ2_MOUSE	9.99e-11	M.musculus_Piezo-type_mechanosensitive_ion_channel_component_2
twi_ss.23961	589.384020769	-1.1629471017	0.2389450511	-4.867006437	0.000001133	1.57754715833871E-05	Aqu2.1.44194_001	1.62e-38	sp|Q5XGW6|CHM4B_XENLA	6.34e-47	X.laevis_Charged_multivesicular_body_protein_4b
twi_ss.22735	838.1186958169	-0.7672887479	0.2014002204	-3.8097711431	0.0001390955	0.001007404	Aqu2.1.44093_001	1.70e-25	sp|Q5G267|NETR_MACMU	1.69e-06	M.mulatta_Neurotrypsin
c30117_g3	1439.0891964851	1.1478564653	0.1825410978	6.2882084036	3.21150603930722E-10	1.12696148475791E-08	None	None	None	None	None
twi_ss.2613	1261.2247969524	1.0583155796	0.2176760131	4.8618842492	1.16273611040461E-06	1.61082058742026E-05	Aqu2.1.22407_001	2.73e-08	sp|P41154|HSF_XENLA	2.01e-48	X.laevis_Heat_shock_factor_protein
twi_ss.24140	1002.3675622139	0.5550798333	0.167099929	3.3218436217	0.000894248	0.0048052361	Aqu2.1.40700_001	7.74e-14	sp|Q7M760|ZRAN1_MOUSE	1.49e-145	M.musculus_Ubiquitin_thioesterase_Zranb1
twi_ss.24727	464.1494858282	1.1256504297	0.255163156	4.411492817	0.000010266	0.0001081846	Aqu2.1.38481_001	5.15e-105	sp|Q8QZX0|SBK1_MOUSE	3.26e-57	M.musculus_Serine/threonine-protein_kinase_SBK1
twi_ss.8903	1425.1505489139	1.3845450813	0.1739494765	7.9594667892	1.72782237840549E-15	1.79615580479958E-13	Aqu2.1.36545_001	4.06e-58	sp|Q8NBR0|P5I13_HUMAN	3.28e-05	H.sapiens_Tumor_protein_p53-inducible_protein_13
twi_ss.7778	831.6402021752	-1.624564718	0.1990629545	-8.161060012	3.32097107963863E-16	3.89116492771896E-14	Aqu2.1.28198_001	6.57e-14	sp|B2RPU2|PLHD1_MOUSE	8.68e-07	M.musculus_Pleckstrin_homology_domain-containing_family_D_member_1
twi_ss.3068	1436.9858065684	1.7962840823	0.1687136711	10.646938512	1.80193980970047E-26	5.6621863202088E-24	Aqu2.1.33776_001	2.15e-124	sp|Q3UQ28|PXDN_MOUSE	2.55e-97	M.musculus_Peroxidasin_homolog
twi_ss.31854b	1154.6344557237	0.606061474	0.1922811639	3.1519544698	0.0016218156	0.0078677974	Aqu2.1.32889_001	1.01e-05	sp|Q28C74|LPPRC_XENTR	3.58e-22	X.tropicalis_Leucine-rich_PPR_motif-containing_protein_mitochondrial
twi_ss.21365	768.767048916	-1.6558623961	0.1994381703	-8.3026353173	1.01827069285508E-16	1.27408240718682E-14	None	None	None	None	None
twi_ss.1784	1258.3985561995	0.6317440809	0.1708690145	3.697241906	0.0002179546	0.0014689263	Aqu2.1.11528_001	5.77e-150	sp|Q9Y6Y8|S23IP_HUMAN	1.00e-114	H.sapiens_SEC23-interacting_protein
twi_ss.29814	1489.2273779861	1.5212087849	0.323363394	4.7043320702	0.000002547	3.21594536459885E-05	Aqu2.1.19192_001	6.77e-21	None	None	None
twi_ss.24251	994.2221283	-0.6713052054	0.2119887122	-3.1667025965	0.0015417791	0.0075621117	Aqu2.1.39595_001	5.35e-15	sp|A5JTQ3|XYL2_MEDSV	1.85e-129	M.sativa_Beta-xylosidase/alpha-L-arabinofuranosidase_2
c19540_g1	1184.0040832184	0.9363045628	0.2060521542	4.5440173457	5.51921131958226E-06	6.33266520369662E-05	None	None	None	None	None
twi_ss.12311	1452.3692055253	1.5597133611	0.2513209092	6.2060628629	5.43284536717104E-10	1.78631438873976E-08	Aqu2.1.24984_001	3.35e-154	sp|P46978|STT3A_MOUSE	5.73e-151	M.musculus_Dolichyl-diphosphooligosaccharide--protein_glycosyltransferase_subunit_STT3A
twi_ss.11549	776.0429566216	-1.0061743936	0.208791263	-4.8190445281	1.44247360342325E-06	1.94287774388016E-05	Aqu2.1.43982_001	1.08e-111	sp|P52486|UBCD4_DROME	4.97e-83	D.melanogaster_Ubiquitin-conjugating_enzyme_E2-22_kDa
twi_ss.20298	768.2370392617	-0.9278505215	0.2050140324	-4.5257903123	0.000006017	6.81337786774775E-05	Aqu2.1.38363_001	1.03e-29	sp|Q6DH66|TM20B_DANRE	1.27e-11	D.rerio_Mitochondrial_import_receptor_subunit_TOM20_homolog_B
twi_ss.459a	830.5071892826	-0.610356784	0.1615089439	-3.7790896858	0.0001574027	0.0011200464	Aqu2.1.38596_001	1.09e-96	sp|Q7ZW25|CHM2A_DANRE	3.66e-78	D.rerio_Charged_multivesicular_body_protein_2a
twi_ss.8131	1197.0905018621	0.9781199839	0.2105223227	4.6461580479	3.38173955059137E-06	4.11936264539569E-05	Aqu2.1.42636_001	5.76e-174	sp|E9Q6P5|TTC7B_MOUSE	8.04e-73	M.musculus_Tetratricopeptide_repeat_protein_7B
twi_ss.19343	1270.9981136252	1.1626726357	0.2284648619	5.0890654529	3.59832409674576E-07	5.7217284602193E-06	None	None	sp|O95153|RIMB1_HUMAN	7.56e-07	H.sapiens_Peripheral-type_benzodiazepine_receptor-associated_protein_1
twi_ss.20268b	995.4986609387	0.6570680058	0.1894197934	3.4688455413	0.0005226999	0.0030612675	None	None	None	None	None
twi_ss.26460	729.2549012953	-1.6249138277	0.221996808	-7.3195368997	2.48828153629982E-13	1.69891261831512E-11	None	None	None	None	None
twi_ss.24716	1197.3909590365	0.9593640957	0.1812386333	5.2933752489	1.20079166556637E-07	2.18305661645241E-06	Aqu2.1.26630_001	7.04e-172	sp|Q570Y9|DPTOR_MOUSE	3.84e-19	M.musculus_DEP_domain-containing_mTOR-interacting_protein
twi_ss.16652	922.0203768072	-0.9138944841	0.2345818998	-3.8958439883	9.78573666869816E-05	0.0007485344	Aqu2.1.26604_001	2.44e-05	sp|P35555|FBN1_HUMAN	8.60e-04	H.sapiens_Fibrillin-1
twi_ss.23834	982.0906952819	1.1676946284	0.237927571	4.907773502	9.21161471005017E-07	1.32047470172269E-05	Aqu2.1.41997_001	2.00e-78	None	None	None
twi_ss.14234	758.0405041874	-1.3636745374	0.2189561522	-6.2280713452	4.72212035368509E-10	1.5846610682051E-08	Aqu2.1.22336_001	9.04e-37	sp|P41439|FOLR3_HUMAN	1.99e-28	H.sapiens_Folate_receptor_gamma
twi_ss.16747	1028.0369218451	0.7338283471	0.1774278792	4.1359246952	3.53528120951159E-05	0.0003118265	Aqu2.1.43418_001	1.10e-80	sp|Q66J96|NDE1A_XENLA	8.77e-68	X.laevis_Nuclear_distribution_protein_nudE_homolog_1-A
twi_ss.21712	1168.5393367734	0.6662704496	0.1924111291	3.4627438284	0.0005346972	0.0031133811	Aqu2.1.22985_001	8.83e-103	sp|Q8BKC8|PI4KB_MOUSE	3.45e-53	M.musculus_Phosphatidylinositol_4-kinase_beta
twi_ss.29742	929.7468395092	0.986174978	0.3139121623	3.1415634576	0.0016804839	0.0081168105	Aqu2.1.42675_001	6.34e-118	sp|P35492|HUTH_MOUSE	3.04e-122	M.musculus_Histidine_ammonia-lyase
twi_ss.9230	1348.3576426976	1.0632937245	0.2587847817	4.108795414	3.97728212060485E-05	0.0003436869	None	None	None	None	None
twi_ss.22190	757.6416543946	-0.6085839591	0.1823785047	-3.3369281111	0.0008470986	0.0045875381	None	None	sp|Q01984|HNMT_RAT	6.46e-10	R.norvegicus_Histamine_N-methyltransferase
twi_ss.20312	794.0713338329	-0.8081395066	0.1941428858	-4.1626016995	3.14641929743015E-05	0.0002824642	Aqu2.1.43509_001	1.97e-91	sp|Q9CPY6|GID4_MOUSE	3.51e-92	M.musculus_Glucose-induced_degradation_protein_4_homolog
twi_ss.11187	1260.7677503533	1.2253438663	0.234664705	5.2216794433	1.77307701116597E-07	3.10507646183379E-06	Aqu2.1.35783_001	5.99e-87	sp|A7SDW5|EIF3L_NEMVE	6.54e-71	N.vectensis_Eukaryotic_translation_initiation_factor_3_subunit_L
twi_ss.4847	1376.1992183372	0.8909705001	0.2081751818	4.2799073945	1.86971094281435E-05	0.0001814716	Aqu2.1.31400_001	1.99e-123	sp|Q28104|COPE_BOVIN	1.52e-98	B.taurus_Coatomer_subunit_epsilon
twi_ss.31013	1039.9619630525	0.7963042414	0.2344238029	3.3968574506	0.0006816447	0.0038124673	Aqu2.1.36097_001	4.87e-11	sp|P21783|NOTC1_XENLA	6.57e-27	X.laevis_Neurogenic_locus_notch_homolog_protein_1
twi_ss.6724	1153.6816844599	0.9861010451	0.213335945	4.6222920628	3.79523164317001E-06	4.55098635719589E-05	None	None	None	None	None
twi_ss.9267	1193.7548958734	0.9792519194	0.1602549943	6.1105859689	0.000000001	3.0566849379472E-08	Aqu2.1.20522_001	5.95e-19	sp|Q6PDK8|DTX4_MOUSE	4.37e-66	M.musculus_E3_ubiquitin-protein_ligase_DTX4
twi_ss.21316a	754.1943402745	-1.458449786	0.1814567694	-8.0374504107	9.17270006003415E-16	9.94680400235546E-14	Aqu2.1.06068_001	1.44e-04	None	None	None
twi_ss.5336	560.4097997344	-0.7628293481	0.1967638738	-3.8768770585	0.0001058058	0.0007996014	Aqu2.1.36412_001	1.05e-13	sp|Q3TVI4|HEXI2_MOUSE	2.62e-12	M.musculus_Protein_HEXIM2
twi_ss.5034	791.1018592635	-0.7248766724	0.2062382102	-3.5147544749	0.0004401607	0.0026615623	Aqu2.1.23384_001	0.0	sp|Q7Z4I7|LIMS2_HUMAN	4.66e-13	H.sapiens_LIM_and_senescent_cell_antigen-like-containing_domain_protein_2
twi_ss.31853b	885.5960279452	-0.9182447473	0.1792055651	-5.1239745091	2.99161445508332E-07	4.89491851550082E-06	Aqu2.1.02719_001	2.77e-08	sp|Q95LI2|VITRN_BOVIN	2.43e-10	B.taurus_Vitrin
twi_ss.23567	833.6945194514	0.6978482135	0.1649676613	4.2302121996	2.33470970570387E-05	0.0002187712	Aqu2.1.41121_001	4.58e-40	None	None	None
c31455_g1	947.2208721551	-0.8778643943	0.2333438523	-3.7621063747	0.0001684884	0.001184	None	None	None	None	None
twi_ss.12009	1212.4787334715	0.9001974668	0.2001385781	4.4978708019	6.86373842409645E-06	0.000076346	Aqu2.1.33451_001	0.0	sp|Q8CF97|VCIP1_RAT	0.0	R.norvegicus_Deubiquitinating_protein_VCIP135
twi_ss.16672	1257.5397924758	1.0555767121	0.2195096007	4.8087951895	1.51842679371465E-06	2.03132741653593E-05	Aqu2.1.15446_001	7.26e-34	sp|Q6S5L8|SHC4_HUMAN	2.81e-25	H.sapiens_SHC-transforming_protein_4
twi_ss.252	1195.2647337065	0.6686940258	0.2065746993	3.2370567543	0.0012076939	0.0061934629	Aqu2.1.41892_001	2.57e-38	sp|Q9C0K3|ARP3C_HUMAN	4.47e-36	H.sapiens_Actin-related_protein_3C
twi_ss.26828	859.9390362686	-0.7602285037	0.1709583446	-4.4468639739	8.71329733492578E-06	9.39337613666151E-05	Aqu2.1.43957_001	0.0	sp|Q498M4|WDR5_RAT	0.0	R.norvegicus_WD_repeat-containing_protein_5
twi_ss.28057	1208.6885878173	0.8001600899	0.2481874059	3.2240156871	0.0012640647	0.0064218112	Aqu2.1.11129_001	6.51e-06	None	None	None
twi_ss.20295	779.5238821473	-0.8543751688	0.202367487	-4.2218993847	2.4225224961986E-05	0.0002263859	Aqu2.1.35253_001	9.85e-15	sp|Q4R8X3|RAB1B_MACFA	1.64e-12	M.fascicularis_Ras-related_protein_Rab-1B
twi_ss.2907	798.9510280242	-1.2544426368	0.2370084921	-5.2928172556	1.20446265913811E-07	2.18829181672057E-06	None	None	None	None	None
twi_ss.28875	1216.4959923187	1.2045359046	0.2310796614	5.2126435407	1.86168413746783E-07	3.23769118045663E-06	Aqu2.1.43476_001	1.26e-10	None	None	None
twi_ss.4599	1507.1008699533	1.7715716256	0.5523320197	3.2074396605	0.0013392215	0.0067233394	Aqu2.1.31153_001	0.0	sp|Q3UHC2|LRRK1_MOUSE	1.38e-63	M.musculus_Leucine-rich_repeat_serine/threonine-protein_kinase_1
twi_ss.3160	1383.6011597289	1.3981279775	0.1846316814	7.5725247526	3.66039441699156E-14	3.05792224829761E-12	Aqu2.1.38369_001	3.65e-16	sp|Q9I8P5|OTOR_LITCT	4.56e-05	L.catesbeiana_Otoraplin
twi_ss.29489	1396.2653095834	1.1607434273	0.1863143715	6.2300262625	4.66356989175195E-10	1.57073123808435E-08	Aqu2.1.43743_001	5.49e-22	sp|P27925|CREB1_BOVIN	5.34e-12	B.taurus_Cyclic_AMP-responsive_element-binding_protein_1
twi_ss.994	1651.8578171573	1.7016517792	0.2338517643	7.2766257917	3.42272960264079E-13	2.22694868169936E-11	Aqu2.1.33565_001	0.0	sp|O57683|SF3B1_XENLA	0.0	X.laevis_Splicing_factor_3B_subunit_1
twi_ss.2446	1198.3709947804	1.4223705084	0.1994147577	7.1327244031	9.84014621029415E-13	5.75263685004342E-11	Aqu2.1.29412_001	5.24e-10	sp|Q8BH48|UBAP1_MOUSE	5.10e-06	M.musculus_Ubiquitin-associated_protein_1
c31569_g3	1033.6720598515	1.4681581878	0.1703120933	8.6203989365	6.67212489403795E-18	9.51018544174935E-16	None	None	None	None	None
twi_ss.11781	1327.0944722942	1.1874280629	0.1893022856	6.2726557109	3.54941191406965E-10	1.22532257487957E-08	Aqu2.1.15422_001	2.36e-18	sp|Q502I9|FCHO2_DANRE	3.18e-25	D.rerio_F-BAR_domain_only_protein_2
twi_ss.308a	1234.2388620493	0.896548773	0.2197284819	4.0802574396	4.49858505113312E-05	0.0003832251	Aqu2.1.38360_001	1.27e-137	sp|Q90Y54|JAG1B_DANRE	3.41e-05	D.rerio_Protein_jagged-1b
twi_ss.29811	1033.6414595279	1.2958396113	0.2072055467	6.2538847629	4.00366480467771E-10	1.3667819651722E-08	Aqu2.1.20503_001	2.10e-39	sp|Q8VCT9|TESK2_MOUSE	2.23e-50	M.musculus_Dual_specificity_testis-specific_protein_kinase_2
c33768_g1	795.2070352827	-0.669339779	0.1666031858	-4.0175689058	5.88016439035413E-05	0.0004806335	None	None	None	None	None
twi_ss.10701	1298.174636417	1.1554663466	0.1965067608	5.8800335511	4.10183331036462E-09	1.0906143720981E-07	Aqu2.1.37627_001	2.04e-13	sp|Q60865|CAPR1_MOUSE	1.42e-04	M.musculus_Caprin-1
twi_ss.23756	911.2575790446	-0.8637678085	0.2553612134	-3.3825333024	0.0007182057	0.0039879164	Aqu2.1.20851_001	5.00e-61	sp|O93309|SMC3_XENLA	5.65e-63	X.laevis_Structural_maintenance_of_chromosomes_protein_3
twi_ss.28175	1203.7766042894	0.8521511635	0.1906590618	4.4695025532	7.84017233686483E-06	8.57580876024471E-05	Aqu2.1.38631_001	6.11e-50	sp|Q55A00|SSPA_DICDI	4.33e-04	D.discoideum_Probable_sphingosine-1-phosphate_phosphatase
twi_ss.29323	831.2696188399	-1.1255184649	0.1904980906	-5.9082926322	3.45671580615224E-09	9.28912589618287E-08	Aqu2.1.43449_001	4.32e-15	sp|Q12955|ANK3_HUMAN	2.11e-13	H.sapiens_Ankyrin-3
twi_ss.32041	696.083755068	-1.5247410488	0.1845729445	-8.2609130645	1.44562348301917E-16	1.77663913566427E-14	Aqu2.1.40631_001	1.62e-90	sp|Q1RJT5|RF1_RICBR	1.52e-106	R.bellii_Peptide_chain_release_factor_1
twi_ss.23272	753.4810887691	-0.7974807485	0.1803087877	-4.4228612407	9.74023018296176E-06	0.0001035115	Aqu2.1.32755_001	0.0	sp|Q8R5L3|VPS39_MOUSE	2.39e-169	M.musculus_Vam6/Vps39-like_protein
twi_ss.18451	999.1557100856	0.7313115794	0.2163522539	3.3801893259	0.0007243591	0.0040148284	None	None	sp|A2VE78|FBXL5_BOVIN	6.80e-17	B.taurus_F-box/LRR-repeat_protein_5
twi_ss.18107	503.6882984173	0.9784914628	0.2732191462	3.5813429495	0.0003418326	0.0021487508	None	None	None	None	None
twi_ss.5464	1395.0954346277	1.2513231724	0.2072486785	6.0377860142	1.56243066459747E-09	4.54926949905156E-08	Aqu2.1.29391_001	3.75e-04	sp|Q68CP9|ARID2_HUMAN	6.01e-05	H.sapiens_AT-rich_interactive_domain-containing_protein_2
twi_ss.1199	927.1518206448	1.0161408433	0.3113897986	3.2632438431	0.0011014471	0.0057488135	Aqu2.1.42189_001	1.15e-15	sp|Q5ZJH6|ULK3_CHICK	1.18e-04	G.gallus_Serine/threonine-protein_kinase_ULK3
twi_ss.14286	1062.6299913245	0.6384504352	0.1912611042	3.3381091144	0.0008435062	0.0045734574	Aqu2.1.44167_001	3.09e-15	sp|Q90YV5|RL13_ICTPU	4.92e-29	I.punctatus_60S_ribosomal_protein_L13
twi_ss.12034	1331.7400089449	0.8065678398	0.1673607837	4.8193359404	1.44036841257286E-06	1.94109485137892E-05	Aqu2.1.43638_001	2.16e-30	sp|Q91YE6|IPO9_MOUSE	1.25e-27	M.musculus_Importin-9
twi_ss.1037	1000.2064728318	1.3367128725	0.245976684	5.4343072312	0.000000055	0.000001085	None	None	None	None	None
twi_ss.13866	1211.6248828136	0.8882333531	0.1823835617	4.8701393092	1.11519596008084E-06	1.5582313637269E-05	Aqu2.1.40017_001	2.33e-16	None	None	None
twi_ss.24617	1546.8065489717	2.2593565736	0.2277318356	9.9211274851	3.3692840271264E-23	8.87308970648563E-21	Aqu2.1.33729_001	3.87e-43	sp|P18756|ETS1B_XENLA	6.67e-24	X.laevis_Protein_c-ets-1-B_
twi_ss.3644	1310.3248981792	0.9839794288	0.1968995014	4.9973688194	5.81178479714552E-07	8.71988460177254E-06	Aqu2.1.38514_001	1.94e-23	sp|Q1RLC9|RU1C_CIOIN	7.57e-21	C.intestinalis_U1_small_nuclear_ribonucleoprotein_C
twi_ss.21076	930.4229209021	0.5387665051	0.1742395661	3.0921019669	0.0019874457	0.0093368753	Aqu2.1.39199_001	2.65e-16	sp|P53355|DAPK1_HUMAN	3.21e-19	H.sapiens_Death-associated_protein_kinase_1
twi_ss.5279	878.9791017682	-0.8317942146	0.1728159054	-4.8131808963	1.48546712072846E-06	1.99243909803746E-05	Aqu2.1.37578_001	1.62e-04	sp|O43795|MYO1B_HUMAN	0.0	H.sapiens_Unconventional_myosin-Ib
twi_ss.5001	594.1446119515	0.6886679805	0.1701203343	4.048122662	5.16300880952993E-05	0.0004301522	Aqu2.1.44104_001	6.38e-61	sp|Q6P1J6|PLB1_HUMAN	1.53e-81	H.sapiens_Phospholipase_B1_membrane-associated
twi_ss.1871	748.9674271557	-1.4959055905	0.2765856882	-5.4084706999	6.35651837789321E-08	1.23088547748952E-06	Aqu2.1.25345_001	3.80e-132	None	None	None
twi_ss.24390	821.1948752809	-1.0435448289	0.1698202858	-6.1449951277	7.99659693649252E-10	2.53289688989566E-08	Aqu2.1.42236_001	7.76e-55	sp|Q503Y7|PIN4_DANRE	5.30e-47	D.rerio_Peptidyl-prolyl_cis-trans_isomerase_NIMA-interacting_4
twi_ss.21953	1237.3367441756	0.8344403495	0.1893237811	4.4074777335	1.04581348100794E-05	0.0001099994	Aqu2.1.35035_001	0.0	sp|P53356|HTK16_HYDVU	0.0	H.vulgaris_Tyrosine-protein_kinase_HTK16
twi_ss.16755	1469.7507116981	1.459311274	0.1844027093	7.9137192703	2.49811257104583E-15	2.55843736350219E-13	Aqu2.1.07377_001	1.53e-56	sp|A0JN62|CE120_BOVIN	2.02e-54	B.taurus_Centrosomal_protein_of_120_kDa
twi_ss.10063	838.9087613026	-0.5811491616	0.1740311361	-3.3393401577	0.0008397766	0.00455681	Aqu2.1.42732_001	2.48e-129	sp|Q90YK5|HPSE_CHICK	7.46e-88	G.gallus_Heparanase
twi_ss.23624	762.9760993456	-0.8708715316	0.1846676206	-4.7158864602	2.40660620017319E-06	3.05249489773558E-05	Aqu2.1.26987_001	9.21e-24	sp|Q80ZD3|S2611_MOUSE	4.27e-07	M.musculus_Sodium-independent_sulfate_anion_transporter
twi_ss.17992	527.1073705914	-1.4722364921	0.2301849788	-6.3958843015	1.59620837624162E-10	5.93257446503137E-09	None	None	None	None	None
twi_ss.2796	1090.7447850201	0.9307326561	0.2005692511	4.6404553589	3.47642272527265E-06	4.2123085322399E-05	Aqu2.1.31063_001	8.21e-07	sp|Q76L83|ASXL2_HUMAN	2.66e-12	H.sapiens_Putative_Polycomb_group_protein_ASXL2
twi_ss.1498	803.4374717411	-0.6811042154	0.1659554467	-4.1041389659	4.05823481731207E-05	0.0003499933	Aqu2.1.34182_001	1.38e-62	sp|Q5M8Y1|SPCS2_XENTR	7.46e-64	X.tropicalis_Probable_signal_peptidase_complex_subunit_2
twi_ss.25139a	892.5157677483	-0.7251350259	0.1962994938	-3.6940239217	0.000220733	0.0014847262	Aqu2.1.34142_001	3.47e-148	sp|Q9Z2U1|PSA5_MOUSE	1.30e-130	M.musculus_Proteasome_subunit_alpha_type-5
twi_ss.27048	906.4747525627	0.8880494468	0.1998343906	4.4439270139	8.83315805725773E-06	9.50776514594358E-05	Aqu2.1.43974_001	4.33e-86	sp|P27782|LEF1_MOUSE	6.74e-39	M.musculus_Lymphoid_enhancer-binding_factor_1
twi_ss.24626	1243.5565853706	1.0935180557	0.1655423659	6.6056688876	3.95726477871693E-11	1.65888372483672E-09	Aqu2.1.39670_001	1.86e-05	sp|Q8N5P1|ZC3H8_HUMAN	6.33e-30	H.sapiens_Zinc_finger_CCCH_domain-containing_protein_8
twi_ss.580	1176.9806422194	0.6707417337	0.16940144	3.9594807097	7.51129109694438E-05	0.000594454	Aqu2.1.43408_001	9.72e-59	sp|Q3U829|AP5Z1_MOUSE	4.30e-19	M.musculus_AP-5_complex_subunit_zeta-1
twi_ss.2277	876.1659878729	-0.7843829956	0.1745675284	-4.4932926683	0.000007013	7.78187397524487E-05	Aqu2.1.38745_001	0.0	sp|Q9VMW9|GMDS_DROME	5.17e-178	D.melanogaster_GDP-mannose_46_dehydratase
twi_ss.1075b	879.0824504705	-0.634363473	0.1718184767	-3.6920562057	0.0002224483	0.0014948092	Aqu2.1.18089_001	3.26e-61	sp|Q66II8|RU17_XENTR	5.41e-51	X.tropicalis_U1_small_nuclear_ribonucleoprotein_70_kDa
twi_ss.22956	1107.7133967848	1.7804821253	0.2024585468	8.79430458	1.43936644240476E-18	2.24866445567098E-16	Aqu2.1.35170_001	1.08e-24	sp|Q5JS13|RGPS1_HUMAN	1.83e-21	H.sapiens_Ras-specific_guanine_nucleotide-releasing_factor_RalGPS1
twi_ss.8332	929.7821960537	-0.7240900714	0.1595642521	-4.5379216316	5.68113636659563E-06	6.48615948840225E-05	Aqu2.1.38189_001	1.10e-20	None	None	None
twi_ss.26349	845.1000215348	-0.794114497	0.2169916175	-3.6596551809	0.0002525549	0.0016719289	None	None	None	None	None
twi_ss.15202	1475.2889774142	1.6801658245	0.2501004902	6.7179629389	1.84282545365428E-11	8.285822673894E-10	Aqu2.1.37919_001	7.96e-25	sp|Q6P0D7|MPP7_DANRE	1.10e-86	D.rerio_MAGUK_p55_subfamily_member_7
twi_ss.25526	702.9790410987	-0.6976265376	0.2043332355	-3.414160872	0.0006397879	0.0036149191	Aqu2.1.07109_001	4.07e-07	None	None	None
twi_ss.26977	1617.4531889793	2.3971580623	0.1971721786	12.1576891816	5.22148676173069E-34	2.32878309573189E-31	Aqu2.1.35570_001	3.32e-163	sp|Q33E94|RFX4_HUMAN	1.27e-127	H.sapiens_Transcription_factor_RFX4
twi_ss.22712	754.749571987	-0.9549837251	0.2180658553	-4.3793363418	1.1904128201302E-05	0.0001229634	Aqu2.1.24787_001	4.31e-04	sp|A2ASS6|TITIN_MOUSE	4.84e-04	M.musculus_Titin
twi_ss.12275	1228.7914139398	1.0246281837	0.1719555517	5.9586804456	2.54282770293252E-09	7.0738703864678E-08	Aqu2.1.25597_001	9.55e-125	sp|Q8K0G5|TSSC1_MOUSE	5.21e-102	M.musculus_Protein_TSSC1
twi_ss.5671	984.5051711097	0.7017477387	0.207501602	3.3818907036	0.0007198878	0.003994147	Aqu2.1.23739_001	1.34e-20	sp|Q23915|KINX_DICDI	6.36e-30	D.discoideum_Probable_serine/threonine-protein_kinase_kinX
twi_ss.9198	763.5574549132	-0.6740489738	0.2176837005	-3.0964604714	0.0019584597	0.0092257799	Aqu2.1.26118_001	3.28e-46	sp|Q7ZUG0|RUXE_DANRE	6.52e-37	D.rerio_Small_nuclear_ribonucleoprotein_E
twi_ss.10186	953.7500260096	-0.902933903	0.2481803522	-3.6382167037	0.0002745324	0.0017904194	Aqu2.1.24875_001	8.99e-131	sp|Q54YL2|DAK_DICDI	1.78e-84	D.discoideum_Deoxyadenosine_kinase
twi_ss.2812	1274.1025279216	1.8250174926	0.2047078689	8.9152288225	4.86809945239772E-19	7.96524769572199E-17	None	None	None	None	None
twi_ss.12313	808.6769881947	-0.9738433378	0.2262226031	-4.3048012204	1.67135739469386E-05	0.0001645882	Aqu2.1.27801_001	8.23e-36	sp|Q2KJC9|AL7A1_BOVIN	7.21e-37	B.taurus_Alpha-aminoadipic_semialdehyde_dehydrogenase
twi_ss.9434	1295.2837401554	1.156490676	0.1921904871	6.0174189335	1.77220014051407E-09	5.10999773571377E-08	Aqu2.1.24128_001	4.83e-04	sp|O55164|MPDZ_RAT	3.43e-04	R.norvegicus_Multiple_PDZ_domain_protein
twi_ss.26237	983.7902473354	2.5612708365	0.2129115891	12.02973895	2.47943479015915E-33	1.05478970488432E-30	Aqu2.1.41092_001	3.58e-61	sp|P39428|TRAF1_MOUSE	7.84e-54	M.musculus_TNF_receptor-associated_factor_1
c31080_g1	1000.5164374682	0.6097417633	0.1696978754	3.5931019293	0.0003267647	0.0020695596	None	None	None	None	None
twi_ss.30951	784.3431485006	-0.6908212993	0.1723274646	-4.0087707495	6.10356329552505E-05	0.0004967571	Aqu2.1.34140_001	5.22e-29	sp|P48148|RHO1_DROME	4.50e-26	D.melanogaster_Ras-like_GTP-binding_protein_Rho1
c31847_g1	916.7942153522	0.586762184	0.162331389	3.6145947352	0.0003008178	0.0019313243	None	None	None	None	None
c18802_g1	811.4435384115	-1.1483282739	0.2396182308	-4.7923243157	1.6486011830356E-06	2.17495801113074E-05	None	None	None	None	None
twi_ss.5932	711.8895333649	-0.7938704623	0.1726178465	-4.5990057146	4.24512139092729E-06	5.02079113352957E-05	Aqu2.1.29899_001	9.36e-32	sp|Q00169|PIPNA_HUMAN	5.61e-42	H.sapiens_Phosphatidylinositol_transfer_protein_alpha_isoform
twi_ss.29981	1108.4670280325	1.9492887175	0.2313275416	8.4265310732	3.56063292260446E-17	4.66628538274211E-15	Aqu2.1.39635_001	6.96e-21	sp|A2AQW0|M3K15_MOUSE	2.97e-07	M.musculus_Mitogen-activated_protein_kinase_kinase_kinase_15
twi_ss.12822	698.4139425728	0.9339284442	0.2367310568	3.9451031771	7.97656254135762E-05	0.0006276833	Aqu2.1.37106_001	1.45e-62	sp|P97819|PLPL9_MOUSE	1.45e-40	M.musculus_85/88_kDa_calcium-independent_phospholipase_A2
twi_ss.30464	1023.086690046	0.598245322	0.1593210312	3.7549676754	0.0001733639	0.001214865	Aqu2.1.04302_001	1.29e-89	sp|Q6PAR5|GAPD1_MOUSE	2.78e-24	M.musculus_GTPase-activating_protein_and_VPS9_domain-containing_protein_1
twi_ss.10776	805.737079575	-1.2154872102	0.1891702015	-6.4253629823	1.31555216538597E-10	0.000000005	Aqu2.1.26253_001	3.45e-84	sp|A7LXS9|BGH2A_BACO1	7.99e-13	B.ovatus_Beta-galactosidase_BoGH2A
twi_ss.23869	821.655972974	-0.8774522369	0.1921592766	-4.5662757096	4.96465700818828E-06	5.75608786542651E-05	Aqu2.1.20031_001	1.10e-131	sp|A7RIT9|3HAO_NEMVE	8.24e-101	N.vectensis_3-hydroxyanthranilate_34-dioxygenase
twi_ss.536	1196.0053230901	0.9613895297	0.1810112397	5.3112145484	1.08897036454428E-07	2.00081119736734E-06	Aqu2.1.34459_001	6.51e-153	sp|Q8BX80|ENASE_MOUSE	1.27e-106	M.musculus_Cytosolic_endo-beta-N-acetylglucosaminidase
twi_ss.12273	1088.7675287264	0.7930047028	0.2089866421	3.7945233956	0.0001479273	0.0010613613	Aqu2.1.27080_001	1.75e-55	sp|Q71M21|RH21B_XENLA	1.56e-46	X.laevis_Rho_GTPase-activating_protein_21-B
twi_ss.15398	775.1088083756	-1.1658396881	0.196988372	-5.9183172924	3.25252048466404E-09	8.77450696994438E-08	Aqu2.1.26828_001	0.0	sp|Q13630|FCL_HUMAN	2.27e-169	H.sapiens_GDP-L-fucose_synthase
twi_ss.8811	820.8489387137	1.2623160475	0.1870103132	6.74998093	1.47864588879299E-11	6.80324727402726E-10	Aqu2.1.33047_001	2.23e-64	sp|Q8BHD0|RB39A_MOUSE	1.14e-60	M.musculus_Ras-related_protein_Rab-39A
twi_ss.13929	877.2100146121	-0.6380745365	0.170021213	-3.7529113292	0.0001747927	0.0012230181	Aqu2.1.39105_001	1.25e-24	sp|B8G762|ILVD_CHLAD	1.09e-171	C.aggregans_Dihydroxy-acid_dehydratase
c26816_g1	1074.5640924494	0.6445301978	0.1552703144	4.1510201128	3.30996674101538E-05	0.0002947736	None	None	None	None	None
twi_ss.425	1168.4801878384	0.6478192699	0.1783154818	3.6329950908	0.0002801504	0.0018180515	Aqu2.1.21877_001	6.20e-05	sp|Q4V8B0|OXR1_RAT	2.49e-12	R.norvegicus_Oxidation_resistance_protein_1
twi_ss.18765	311.0879651108	1.9376049239	0.2712569886	7.1430599213	9.12758113691512E-13	5.40462256098452E-11	Aqu2.1.36251_001	3.79e-11	None	None	None
twi_ss.25463b	688.292586152	-0.9552226706	0.1757013238	-5.4366276243	5.42984508268906E-08	1.07323857202657E-06	Aqu2.1.40681_001	4.06e-121	sp|B4LYB8|TMEDE_DROVI	1.18e-107	D.virilis_Transmembrane_emp24_domain-containing_protein_eca
twi_ss.12008	991.2570855693	0.9572369303	0.2174861867	4.4013688623	0.000010757	0.0001127569	None	None	None	None	None
twi_ss.1881	1282.507671045	0.9016911221	0.1919770305	4.6968698282	2.64178691351192E-06	3.31445969747875E-05	Aqu2.1.28313_001	1.66e-31	sp|Q96DT5|DYH11_HUMAN	3.12e-08	H.sapiens_Dynein_heavy_chain_11_axonemal
twi_ss.18900	517.1657473834	-1.0730928614	0.2363227638	-4.5407934645	5.60429117252451E-06	6.40560838836325E-05	Aqu2.1.29477_001	1.15e-127	sp|A8MY62|BLML_HUMAN	1.76e-43	H.sapiens_Putative_beta-lactamase-like_1
twi_ss.18256	807.4263636134	-1.0862793377	0.2777326041	-3.9112416821	9.18228305928849E-05	0.0007088456	Aqu2.1.33687_001	5.90e-115	sp|C5FH26|MCPAL_ARTOC	1.32e-57	A.otae_Metallocarboxypeptidase_A-like_protein_MCYG_01475
twi_ss.12896	1204.5384253499	0.7570162126	0.1905151119	3.9735231775	7.08172635140466E-05	0.0005648223	Aqu2.1.33930_001	1.25e-113	sp|Q9H270|VPS11_HUMAN	7.89e-102	H.sapiens_Vacuolar_protein_sorting-associated_protein_11_homolog
twi_ss.24365	1276.6449583774	0.850226091	0.1850012246	4.5957862871	4.31120405541193E-06	5.08806720188863E-05	Aqu2.1.25915_001	1.21e-27	sp|Q8MIB3|ABCG2_PIG	1.38e-22	S.scrofa_ATP-binding_cassette_sub-family_G_member_2
twi_ss.6675	686.5248535484	-1.4578105705	0.2506105729	-5.8170353854	0.000000006	1.52379730244606E-07	Aqu2.1.26939_001	4.18e-08	None	None	None
twi_ss.11694	774.4834830413	1.128412106	0.1927375356	5.854656709	4.77996315982239E-09	1.24811653725598E-07	Aqu2.1.28483_001	4.60e-43	sp|Q9PU85|PIM3_COTJA	6.12e-92	C.japonica_Serine/threonine-protein_kinase_pim-3
twi_ss.7731	1093.8062530485	0.7538167623	0.1935998714	3.8936842108	9.87331629129457E-05	0.0007543988	Aqu2.1.17967_001	3.54e-11	None	None	None
twi_ss.3525	860.2727848608	-0.8455743582	0.1967597618	-4.2974963493	1.72738104835503E-05	0.0001695016	Aqu2.1.28254_001	6.21e-21	None	None	None
twi_ss.29057	1117.0156580076	0.6326428189	0.1929428183	3.278913538	0.0010420756	0.0054719852	Aqu2.1.44122_001	1.05e-05	sp|Q8R361|RFIP5_MOUSE	2.86e-04	M.musculus_Rab11_family-interacting_protein_5
twi_ss.907	781.2994837474	-0.9787436206	0.22211349	-4.4065023719	1.05053158539253E-05	0.0001104116	Aqu2.1.12632_001	4.79e-04	None	None	None
twi_ss.13526	824.3851572011	-0.6919245302	0.220408388	-3.1392840197	0.0016936121	0.0081688055	Aqu2.1.13160_001	1.08e-58	sp|Q9R1P0|PSA4_MOUSE	1.81e-52	M.musculus_Proteasome_subunit_alpha_type-4
twi_ss.6379	865.1031596281	-0.6301938477	0.1829645189	-3.4443500384	0.0005724341	0.0032963239	None	None	None	None	None
twi_ss.1863	1125.6999665411	0.7546350207	0.1645485713	4.5860928173	4.51617890105935E-06	5.29607205140344E-05	Aqu2.1.24971_001	1.93e-101	sp|Q80UX8|ABHDD_MOUSE	4.29e-83	M.musculus_Protein_ABHD13
twi_ss.31183	732.6113883689	-1.0989692834	0.1867535005	-5.8845980414	0.000000004	1.06298377464778E-07	Aqu2.1.43837_001	3.03e-10	sp|Q8I7D5|RS23_CIOIN	1.13e-08	C.intestinalis_40S_ribosomal_protein_S23
twi_ss.23805	59.4637690654	5.7516007058	0.490433114	11.7275945325	9.20371442987952E-32	3.63573016307183E-29	Aqu2.1.42033_001	3.66e-25	sp|Q8N5I2|ARRD1_HUMAN	1.84e-21	H.sapiens_Arrestin_domain-containing_protein_1
twi_ss.22146	1027.8000229003	0.6129335869	0.1751666772	3.4991449101	0.0004667528	0.0027978863	Aqu2.1.23871_001	1.97e-46	sp|O75791|GRAP2_HUMAN	1.95e-08	H.sapiens_GRB2-related_adapter_protein_2
twi_ss.15379	738.0709673099	-1.6775341468	0.321680204	-5.2149125931	1.83903931280425E-07	3.20233722151531E-06	Aqu2.1.31381_001	1.19e-61	sp|O73888|HPGDS_CHICK	4.92e-44	G.gallus_Hematopoietic_prostaglandin_D_synthase
twi_ss.11070	675.6129375157	-1.2627301855	0.2243011894	-5.6296187672	1.80608372894217E-08	4.08355088084292E-07	None	None	None	None	None
twi_ss.17697	1000.0879294012	0.7087659996	0.1889018406	3.7520333163	0.0001754061	0.0012263795	Aqu2.1.26952_001	1.10e-113	sp|Q08CI4|CCYL1_DANRE	7.68e-83	D.rerio_Cyclin-Y-like_protein_1
twi_ss.5047	716.9012256887	-1.0047124714	0.2010144771	-4.9982095127	5.78650948068043E-07	8.68667536155131E-06	Aqu2.1.41572_001	9.51e-46	sp|Q571E4|GALNS_MOUSE	6.85e-46	M.musculus_N-acetylgalactosamine-6-sulfatase
twi_ss.5861	940.8283916248	-0.6725203617	0.2138059323	-3.1454710089	0.0016581963	0.0080273886	Aqu2.1.33503_001	6.66e-44	sp|Q7PS12|MOEH_ANOGA	7.70e-43	A.gambiae_Moesin/ezrin/radixin_homolog_1
twi_ss.6054	1160.7068126857	0.9861024106	0.2369524917	4.1616038877	0.000031602	0.0002831688	Aqu2.1.37712_001	1.38e-11	sp|Q91Y80|3BP5_RAT	7.38e-11	R.norvegicus_SH3_domain-binding_protein_5
twi_ss.31909	1054.9911063008	0.7396037537	0.2197575777	3.3655438024	0.0007639294	0.0042054897	None	None	None	None	None
twi_ss.5805b	329.6142525062	1.396789579	0.3319688087	4.2075928285	2.5810538847839E-05	0.0002387	None	None	None	None	None
twi_ss.21314	961.6090952386	-0.7459449619	0.188237059	-3.9627954559	7.40772454439165E-05	0.0005877716	Aqu2.1.38149_001	6.11e-113	sp|Q86I22|FAHD1_DICDI	1.58e-82	D.discoideum_Acylpyruvase_FAHD1_mitochondrial
twi_ss.4966	744.2712557346	-1.6819049214	0.2816718893	-5.9711493586	2.35587939103851E-09	6.6204041586379E-08	Aqu2.1.43947_001	1.29e-147	sp|Q32KJ8|ARSI_RAT	1.33e-26	R.norvegicus_Arylsulfatase_I
twi_ss.29331	854.7584805554	-0.8563463163	0.1958535037	-4.372381909	1.22898296071515E-05	0.0001265221	Aqu2.1.33931_001	0.0	sp|P27641|XRCC5_MOUSE	1.23e-117	M.musculus_X-ray_repair_cross-complementing_protein_5
twi_ss.29980	972.3110389402	0.6629358651	0.178028193	3.7237689942	0.0001962705	0.0013463837	Aqu2.1.38788_001	0.001	sp|Q28295|VWF_CANLF	3.74e-05	C.lupus_von_Willebrand_factor
twi_ss.8000	807.1183975654	-0.8578996347	0.1727432597	-4.9663276942	6.82326214668314E-07	1.00413435274126E-05	Aqu2.1.16121_001	9.49e-139	sp|Q09652|GSTK1_CAEEL	3.81e-12	C.elegans_Glutathione_S-transferase_kappa_1
twi_ss.28225	1250.6666600241	1.1141661146	0.203294797	5.4805441708	4.24019636960123E-08	8.70452190142637E-07	Aqu2.1.35184_001	7.15e-29	sp|A4IHD9|MED25_XENTR	4.12e-29	X.tropicalis_Mediator_of_RNA_polymerase_II_transcription_subunit_25
twi_ss.14477	698.7298938152	-1.3193845098	0.281313773	-4.6900814552	0.000002731	3.41086683553784E-05	Aqu2.1.32145_001	8.41e-04	sp|P54274|TERF1_HUMAN	0.001	H.sapiens_Telomeric_repeat-binding_factor_1
twi_ss.2215	1078.3184286709	0.8495996597	0.2693697823	3.1540273471	0.00161034	0.0078307651	Aqu2.1.36424_001	3.52e-55	sp|Q9UPW0|FOXJ3_HUMAN	5.33e-19	H.sapiens_Forkhead_box_protein_J3
twi_ss.6199	1547.5855816712	2.3872557457	0.3503272536	6.8143592055	9.46848529413866E-12	4.51418198885383E-10	Aqu2.1.41209_001	1.09e-24	sp|Q6JHU9|CBP_RAT	1.64e-25	R.norvegicus_CREB-binding_protein
twi_ss.24166	790.1551802338	-0.7831304417	0.2199747056	-3.5600931459	0.0003707233	0.0023041672	Aqu2.1.40717_001	0.0	sp|Q6P6M7|SPCS_MOUSE	0.0	M.musculus_O-phosphoseryl-tRNA(Sec)_selenium_transferase
c30861_g2	815.4710434725	-0.7792279783	0.1839517949	-4.236044441	2.27491771116116E-05	0.0002141846	None	None	None	None	None
twi_ss.21366	683.9422918037	-1.6841283177	0.2349970607	-7.1665931173	7.68871092851864E-13	4.65225896270016E-11	None	None	None	None	None
twi_ss.4555	752.9562504169	-1.2033768181	0.2030978668	-5.9251081124	3.12091996417526E-09	8.44419558213056E-08	Aqu2.1.11568_001	9.32e-08	sp|P16546|SPTN1_MOUSE	7.87e-35	M.musculus_Spectrin_alpha_chain_non-erythrocytic_1
twi_ss.8586	1223.806143891	1.1485675242	0.2006625134	5.7238768947	1.04120209758959E-08	2.4970789594577E-07	Aqu2.1.17535_001	2.46e-24	sp|Q8R3C6|RBM19_MOUSE	5.63e-04	M.musculus_Probable_RNA-binding_protein_19
c34132_g1	1093.7490387054	0.6673968742	0.2071285559	3.2221384021	0.0012723766	0.0064557352	None	None	None	None	None
twi_ss.4304a	289.7756779302	1.8967346163	0.285005414	6.6550827569	2.83140690901942E-11	1.2195337048007E-09	Aqu2.1.32096_001	4.77e-39	None	None	None
twi_ss.26309	1133.4758093692	0.7254459477	0.1885797474	3.846892139	0.0001196256	0.0008837529	Aqu2.1.20045_001	0.0	sp|Q02218|ODO1_HUMAN	0.0	H.sapiens_2-oxoglutarate_dehydrogenase_mitochondrial
twi_ss.17368	709.8265972033	-0.9359574655	0.1837377349	-5.0939860876	3.50612506477974E-07	5.61711299486033E-06	Aqu2.1.23385_001	2.09e-28	sp|Q4KTG9|RL17_SUBDO	7.00e-27	S.domuncula_60S_ribosomal_protein_L17
twi_ss.31579	685.7833848646	-0.7459485848	0.191926414	-3.8866384744	0.000101642	0.0007729932	Aqu2.1.42279_001	5.05e-10	None	None	None
twi_ss.1705	775.9110396132	-0.8636385296	0.1997718697	-4.3231238259	1.53835333133507E-05	0.0001528514	Aqu2.1.43420_001	0.0	sp|Q96FV9|THOC1_HUMAN	2.81e-172	H.sapiens_THO_complex_subunit_1
twi_ss.29533	588.675529675	-1.3680833371	0.2610037144	-5.2416240148	1.59169444619872E-07	2.82138043758249E-06	None	None	None	None	None
twi_ss.7572	697.7999432193	-1.1782039315	0.2149565906	-5.4811249468	4.22629863369332E-08	8.68889292333737E-07	Aqu2.1.33886_001	1.76e-39	sp|Q9UJZ1|STML2_HUMAN	6.94e-17	H.sapiens_Stomatin-like_protein_2_mitochondrial
twi_ss.25114	927.0699739726	0.8134550003	0.2243451163	3.6259091065	0.0002879466	0.0018594816	Aqu2.1.40328_001	1.01e-62	sp|Q20176|NAS39_CAEEL	7.05e-36	C.elegans_Zinc_metalloproteinase_nas-39
twi_ss.29661	1416.8185715872	2.214683555	0.2714737713	8.1580019472	3.40612028518174E-16	3.97409443568968E-14	Aqu2.1.29861_001	1.21e-08	sp|Q9UBS0|KS6B2_HUMAN	2.08e-07	H.sapiens_Ribosomal_protein_S6_kinase_beta-2
twi_ss.23641	618.0416489194	-1.4746507828	0.2236163662	-6.5945565972	4.26528679896978E-11	1.76562440965737E-09	Aqu2.1.24281_001	9.31e-24	sp|Q9HBG4|VPP4_HUMAN	2.56e-19	H.sapiens_V-type_proton_ATPase_116_kDa_subunit_a_isoform_4
twi_ss.16015	1038.863707655	1.7997499312	0.2192803152	8.2075307577	2.25783633836654E-16	2.73831975563647E-14	Aqu2.1.29357_001	5.14e-50	None	None	None
twi_ss.6677a	812.5005747504	-0.6184595901	0.1762002146	-3.5099820492	0.0004481369	0.0027027007	Aqu2.1.34483_001	8.97e-109	sp|Q9DB25|ALG5_MOUSE	9.44e-98	M.musculus_Dolichyl-phosphate_beta-glucosyltransferase
twi_ss.19243a	575.2706746669	-1.1590355709	0.2698648383	-4.2948743466	1.74792308297996E-05	0.0001711529	Aqu2.1.22363_001	2.80e-105	sp|Q8HXW0|GGLO_PIG	2.68e-62	S.scrofa_L-gulonolactone_oxidase
twi_ss.29854b	998.5024690887	0.9766371048	0.2195931356	4.4474846728	8.68816561880772E-06	9.36993586939434E-05	Aqu2.1.38721_001	1.94e-09	sp|Q0VA45|ZYX_XENTR	3.44e-07	X.tropicalis_Zyxin
twi_ss.8203	694.9485461501	-1.5802179886	0.2015124331	-7.8417890354	4.44172150149015E-15	4.30956080558616E-13	Aqu2.1.30868_001	8.97e-31	sp|Q9VHI4|SF3B5_DROME	9.50e-25	D.melanogaster_Probable_splicing_factor_3B_subunit_5
twi_ss.25463a	629.6640815726	1.2222670616	0.321688691	3.7995338225	0.0001449685	0.0010425669	None	None	None	None	None
twi_ss.14963	811.5668670821	-0.6254014478	0.1841375683	-3.3963815939	0.0006828309	0.0038167861	Aqu2.1.21024_001	4.73e-62	sp|Q8IXY8|PPIL6_HUMAN	2.45e-68	H.sapiens_Peptidyl-prolyl_cis-trans_isomerase-like_6
twi_ss.25764	751.4993107157	-0.7075657763	0.1946194083	-3.6356383082	0.0002772932	0.0018033186	Aqu2.1.39107_001	5.66e-85	sp|Q8K3C3|LZIC_MOUSE	8.23e-71	M.musculus_Protein_LZIC
c29057_g2	634.0914980633	-0.7465234387	0.1712027864	-4.3604631353	1.29787447432474E-05	0.0001323334	None	None	None	None	None
twi_ss.14553	1182.0314877182	0.7898996722	0.208635609	3.786025194	0.0001530762	0.0010931978	Aqu2.1.38625_001	1.62e-05	sp|Q6NVD0|FREM2_MOUSE	6.96e-05	M.musculus_FRAS1-related_extracellular_matrix_protein_2
twi_ss.17518	1274.2844338356	1.7669707968	0.2454724407	7.1982451143	6.09924297643321E-13	3.75626429363766E-11	Aqu2.1.20210_001	2.08e-165	sp|Q24K02|IDE_BOVIN	2.70e-84	B.taurus_Insulin-degrading_enzyme
twi_ss.28487	907.6473617291	-2.2321463996	0.3231471039	-6.9075240728	4.93185288886787E-12	2.46165335889845E-10	None	None	None	None	None
twi_ss.14966	784.9297479272	-0.6073213991	0.1900343366	-3.1958508651	0.0013941915	0.0069588781	Aqu2.1.26934_001	2.49e-59	sp|Q9D7N3|RT09_MOUSE	2.68e-32	M.musculus_28S_ribosomal_protein_S9_mitochondrial
c16946_g1	1077.5306586706	0.8709885411	0.1748073197	4.9825633296	6.27474444902666E-07	9.30843527384578E-06	None	None	None	None	None
twi_ss.16098	511.1577607541	-2.2055630376	0.2570200498	-8.5812878776	9.38167635509284E-18	1.31686352574126E-15	Aqu2.1.40834_001	4.00e-10	None	None	None
twi_ss.20577	712.6112041779	-0.6719617119	0.184697544	-3.6381735096	0.0002745784	0.0017904194	Aqu2.1.29482_001	3.42e-91	sp|Q6DRC4|EIF3G_DANRE	4.43e-89	D.rerio_Eukaryotic_translation_initiation_factor_3_subunit_G
twi_ss.27727	888.9226961279	-1.1029745948	0.1983943372	-5.5595064376	2.70538618423489E-08	5.80448068060237E-07	Aqu2.1.39142_001	0.0	sp|P50532|SMC4_XENLA	0.0	X.laevis_Structural_maintenance_of_chromosomes_protein_4
twi_ss.21999	678.3775455864	0.873349014	0.2528606156	3.4538752187	0.000552593	0.003199971	Aqu2.1.38821_001	4.93e-12	sp|Q9HAR2|AGRL3_HUMAN	1.05e-42	H.sapiens_Adhesion_G_protein-coupled_receptor_L3
twi_ss.9058	983.7675253285	1.4469486407	0.2977245054	4.8600253397	1.17370728929328E-06	1.62439209026716E-05	Aqu2.1.38625_001	5.19e-04	None	None	None
twi_ss.13067	1247.1793666433	1.1136965914	0.1739463546	6.4025290679	1.52824020564744E-10	5.69526929468503E-09	Aqu2.1.35780_001	4.51e-19	sp|Q17R89|RHG44_HUMAN	1.39e-12	H.sapiens_Rho_GTPase-activating_protein_44
twi_ss.25669	1073.9783868378	1.6784209137	0.3798614288	4.4185083994	9.93844185295676E-06	0.0001052538	Aqu2.1.34616_001	7.66e-176	sp|Q9LDU6|ST7R_ARATH	1.06e-140	A.thaliana_7-dehydrocholesterol_reductase
c24311_g1	788.5722985987	-1.2154880566	0.2394141989	-5.0769255206	3.83591147491725E-07	6.05425936669017E-06	None	None	None	None	None
twi_ss.17367	559.7961943464	-1.4512542114	0.2358714275	-6.1527342526	7.61583605896606E-10	2.42061032991413E-08	None	None	sp|Q4KTG9|RL17_SUBDO	9.99e-06	S.domuncula_60S_ribosomal_protein_L17
twi_ss.13118	992.2625672402	0.5369712621	0.174996992	3.0684599553	0.0021516516	0.0099577357	Aqu2.1.16070_001	0.0	sp|Q0IJ05|OSBL9_XENTR	6.80e-163	X.tropicalis_Oxysterol-binding_protein-related_protein_9
twi_ss.4579	539.4447300881	-1.7077695389	0.2586033661	-6.6038179033	4.00701677736207E-11	1.67374664543227E-09	Aqu2.1.03791_001	1.38e-06	sp|Q9NUV9|GIMA4_HUMAN	5.03e-12	H.sapiens_GTPase_IMAP_family_member_4
twi_ss.14951	1015.5036571209	1.6208630879	0.1639592577	9.8857674175	4.798905977146E-23	1.20635770981856E-20	Aqu2.1.16556_001	1.93e-05	sp|Q9UNX4|WDR3_HUMAN	7.55e-12	H.sapiens_WD_repeat-containing_protein_3
twi_ss.13245	971.4911408301	0.684797308	0.2192196704	3.1237949891	0.001785348	0.0085382988	Aqu2.1.21684_001	4.28e-64	sp|P42768|WASP_HUMAN	2.02e-37	H.sapiens_Wiskott-Aldrich_syndrome_protein
c28562_g1	726.3014202536	-1.50363646	0.2144164404	-7.0126920182	2.3377568638062E-12	1.25036078912899E-10	None	None	None	None	None
twi_ss.18450	1007.157797622	0.9204269523	0.2089568054	4.404867075	1.05848762752084E-05	0.0001111633	Aqu2.1.42585_001	0.0	sp|P47897|SYQ_HUMAN	0.0	H.sapiens_Glutamine--tRNA_ligase
twi_ss.14004	749.4763263131	-1.048041562	0.2216863592	-4.7275870545	0.000002272	2.90057049446247E-05	None	None	None	None	None
twi_ss.22534	722.6214691955	-1.0055846172	0.1953191193	-5.1484187562	2.62691519690765E-07	4.37323654574896E-06	Aqu2.1.38156_001	2.06e-91	sp|Q9HAN9|NMNA1_HUMAN	4.85e-83	H.sapiens_Nicotinamide/nicotinic_acid_mononucleotide_adenylyltransferase_1
twi_ss.31398	1119.6776038223	0.6797568249	0.1861737299	3.651196252	0.0002610217	0.0017168819	Aqu2.1.40861_001	1.07e-83	sp|Q91048|PTK7_CHICK	1.87e-50	G.gallus_Inactive_tyrosine-protein_kinase_7
c34188_g1	1241.7776418652	1.1505491429	0.2266748689	5.0757684267	3.85933094908922E-07	6.08774782682346E-06	None	None	None	None	None
twi_ss.22001	697.5417375058	-0.8634733174	0.1854903774	-4.6550841596	3.23848398030442E-06	3.96943967302206E-05	None	None	sp|Q9NQG1|MANBL_HUMAN	1.41e-06	H.sapiens_Protein_MANBAL
twi_ss.28253a	705.3323998656	-1.0254382468	0.2432661945	-4.215292835	2.4945429117559E-05	0.0002323311	None	None	None	None	None
twi_ss.23812b	829.9500219114	-0.9003027688	0.1838072969	-4.8980795863	9.67778387804451E-07	0.00001383	Aqu2.1.16370_001	4.18e-114	sp|Q9D6R2|IDH3A_MOUSE	4.93e-113	M.musculus_Isocitrate_dehydrogenase_[NAD]_subunit_alpha_mitochondrial
twi_ss.16913	807.054365034	-0.5255037756	0.1648797155	-3.187194822	0.0014365997	0.0071344927	Aqu2.1.43591_001	5.47e-20	None	None	None
twi_ss.20469	121.7991898571	-2.9715841789	0.506989476	-5.8612344427	4.59438769392784E-09	1.20535112440695E-07	None	None	None	None	None
twi_ss.12747	1151.4046234767	0.860303451	0.1974766123	4.3564827306	1.32169115782227E-05	0.0001346129	Aqu2.1.29954_001	3.27e-73	sp|Q63665|USF2_RAT	5.76e-24	R.norvegicus_Upstream_stimulatory_factor_2
twi_ss.26732	678.2078281694	-1.081409581	0.2416024294	-4.4759880259	7.60587475945781E-06	8.33931993848245E-05	Aqu2.1.23485_001	9.32e-05	None	None	None
twi_ss.27617	948.1525615168	1.0478239869	0.196938855	5.3205548838	1.03451233089607E-07	1.92117763424702E-06	None	None	None	None	None
twi_ss.30581	726.8861276566	0.9414054472	0.2644281298	3.5601562051	0.0003706343	0.0023041319	Aqu2.1.18865_001	2.76e-143	sp|O94827|PKHG5_HUMAN	6.46e-58	H.sapiens_Pleckstrin_homology_domain-containing_family_G_member_5
twi_ss.1020	631.4912717567	-1.6264812996	0.2040323656	-7.9716828022	1.56528141704589E-15	1.63332685826992E-13	Aqu2.1.28936_001	3.19e-62	sp|Q5RJV0|COQ9_XENTR	1.23e-54	X.tropicalis_Ubiquinone_biosynthesis_protein_COQ9_mitochondrial
twi_ss.29644	1048.2962398814	0.5150466429	0.1650609047	3.1203430262	0.0018064055	0.0086151646	Aqu2.1.18355_001	7.49e-41	sp|Q8TE73|DYH5_HUMAN	1.10e-21	H.sapiens_Dynein_heavy_chain_5_axonemal
twi_ss.22796	1282.1463462531	1.5782955714	0.3212119278	4.9135646433	8.94352260064716E-07	1.28738306586723E-05	Aqu2.1.38689_001	3.70e-131	sp|Q15139|KPCD1_HUMAN	1.45e-05	H.sapiens_Serine/threonine-protein_kinase_D1
twi_ss.4879	354.6125825403	1.7138675309	0.3022568421	5.6702356813	1.42601215187533E-08	3.3143985463238E-07	Aqu2.1.23640_001	1.20e-28	sp|D4A7V9|E2AK4_RAT	5.93e-30	R.norvegicus_eIF-2-alpha_kinase_GCN2
c30110_g3	760.8618146705	-0.6807605662	0.1883121325	-3.6150648251	0.0003002725	0.0019287188	None	None	None	None	None
twi_ss.22575	1158.1104260025	1.2366329215	0.1682106467	7.3516923337	1.9571288734976E-13	1.37356669060801E-11	Aqu2.1.35067_001	4.03e-51	sp|P27966|RMIL_AVEVR	8.43e-150	A.rous_Serine/threonine-protein_kinase-transforming_protein_Rmil
twi_ss.24900	652.4166906054	-1.005280547	0.2786136251	-3.6081528557	0.0003083848	0.0019734914	Aqu2.1.26134_001	0.0	sp|Q99LH1|NOG2_MOUSE	0.0	M.musculus_Nucleolar_GTP-binding_protein_2
twi_ss.24214	1000.4877109159	0.5487188649	0.1707047765	3.2144318176	0.0013070295	0.0065940486	Aqu2.1.20881_001	4.91e-89	sp|Q61188|EZH2_MOUSE	8.94e-163	M.musculus_Histone-lysine_N-methyltransferase_EZH2
twi_ss.16298	156.8057530834	2.8054734665	0.3972067146	7.0630061463	1.62938512676082E-12	9.10217323741214E-11	Aqu2.1.41263_001	1.37e-75	sp|Q9Z813|PMP19_CHLPN	1.91e-04	C.pneumoniae_Probable_outer_membrane_protein_pmp19
twi_ss.29870	693.3301710645	-0.836711619	0.196274371	-4.2629693043	2.01728238491317E-05	0.0001937544	None	None	sp|O94690|RTC6_SCHPO	1.97e-08	S.pombe_54S_ribosomal_protein_c83.06c_mitochondrial
twi_ss.12471	1064.6934522003	0.8996337547	0.2332669575	3.8566703329	0.000114942	0.0008541727	Aqu2.1.32503_001	8.69e-43	sp|Q90734|ACTN4_CHICK	1.26e-29	G.gallus_Alpha-actinin-4
twi_ss.71	691.514473917	-1.0048923028	0.2294844425	-4.3789125402	1.19272983383424E-05	0.0001231567	Aqu2.1.35986_001	7.77e-167	sp|P37287|PIGA_HUMAN	1.64e-173	H.sapiens_Phosphatidylinositol_N-acetylglucosaminyltransferase_subunit_A
c26802_g1	803.5459127706	-1.0995308202	0.1798571203	-6.1133571948	0.000000001	3.01411967130531E-08	None	None	None	None	None
twi_ss.11150	980.0471602948	0.6857882646	0.1874927902	3.6576780574	0.0002545104	0.0016816542	Aqu2.1.40779_001	0.0	sp|Q93WN0|SEBP2_ARATH	1.28e-12	A.thaliana_Selenium-binding_protein_2
twi_ss.6375	974.5358625482	0.9233752882	0.2233155451	4.134845552	3.55193432291359E-05	0.0003127258	Aqu2.1.42746_001	8.69e-31	None	None	None
twi_ss.31059	644.5422063689	-0.8268798342	0.2480233675	-3.3338787496	0.0008564398	0.0046299656	None	None	None	None	None
twi_ss.382	484.6193292091	1.4211107728	0.2593444604	5.4796264816	4.26224667003623E-08	8.73681578353164E-07	Aqu2.1.41153_001	6.48e-13	sp|P39447|ZO1_MOUSE	3.20e-05	M.musculus_Tight_junction_protein_ZO-1
twi_ss.21812	759.2298885594	-1.1149217997	0.173142543	-6.4393290077	1.20002822265473E-10	4.57699040177224E-09	Aqu2.1.42772_001	5.81e-81	sp|Q99685|MGLL_HUMAN	1.21e-56	H.sapiens_Monoglyceride_lipase
twi_ss.27928	1058.2097368312	1.0495205966	0.2984364409	3.5167307098	0.0004368968	0.0026441388	Aqu2.1.02502_001	7.01e-19	sp|P16157|ANK1_HUMAN	1.64e-33	H.sapiens_Ankyrin-1
twi_ss.28791	943.3326634793	0.5620364373	0.1724797752	3.2585642971	0.001119775	0.0058301672	Aqu2.1.23739_001	2.79e-63	sp|Q23915|KINX_DICDI	1.14e-25	D.discoideum_Probable_serine/threonine-protein_kinase_kinX
twi_ss.17135	709.4451842437	-1.0875571357	0.2006642579	-5.419785004	5.96707519399102E-08	1.16444293058744E-06	None	None	None	None	None
twi_ss.24054b	715.9534477645	-0.6453639017	0.1924762675	-3.3529531209	0.0007995425	0.0043719495	Aqu2.1.35993_001	0.0	sp|Q8IWF2|FXRD2_HUMAN	0.0	H.sapiens_FAD-dependent_oxidoreductase_domain-containing_protein_2
twi_ss.31424c	695.7334491922	-1.3860543835	0.215665355	-6.4268754879	1.30253424611509E-10	4.9406964298456E-09	None	None	None	None	None
c29446_g2	1022.0911299508	0.8109403706	0.1979133453	4.0974516863	4.17723316240961E-05	0.0003591693	None	None	None	None	None
twi_ss.3356	949.9920079841	0.7031337896	0.183523122	3.8313090033	0.0001274633	0.0009347426	Aqu2.1.29932_001	1.01e-17	sp|Q5UAW9|GP157_HUMAN	2.80e-08	H.sapiens_G-protein_coupled_receptor_157
twi_ss.12835	841.8515589824	0.7267081616	0.1965105529	3.698061763	0.000217252	0.00146559	Aqu2.1.43290_001	2.94e-05	None	None	None
twi_ss.10597	1092.8467775374	0.7768961241	0.1755163701	4.426345666	9.58428978447113E-06	0.0001020504	Aqu2.1.36259_001	0.0	sp|Q9ES00|UBE4B_MOUSE	0.0	M.musculus_Ubiquitin_conjugation_factor_E4_B
twi_ss.26152	617.9007050717	1.1894649339	0.2299987394	5.1716150151	2.32079353484223E-07	3.91544287489482E-06	Aqu2.1.24269_001	1.39e-91	sp|Q94BZ1|ZIFL1_ARATH	1.60e-30	A.thaliana_Protein_ZINC_INDUCED_FACILITATOR-LIKE_1
twi_ss.8998	1074.8533088971	1.1056517801	0.2504073281	4.4154130332	1.00817306025839E-05	0.000106608	Aqu2.1.37606_001	5.97e-12	None	None	None
twi_ss.19690	859.6775406503	-0.6691858227	0.2150561415	-3.1116796661	0.0018602624	0.0088293812	Aqu2.1.37078_001	0.0	sp|P26446|PARP1_CHICK	0.0	G.gallus_Poly_[ADP-ribose]_polymerase_1
twi_ss.30099	665.981577508	-0.8110783248	0.1990514868	-4.0747162338	4.60704888359828E-05	0.0003901811	Aqu2.1.11824_001	1.16e-72	sp|Q9UL26|RB22A_HUMAN	9.20e-72	H.sapiens_Ras-related_protein_Rab-22A
twi_ss.25161	713.504037354	-0.8229893525	0.1966330287	-4.1854074967	2.84654974873602E-05	0.0002595212	Aqu2.1.28735_001	5.65e-08	None	None	None
twi_ss.535	1071.4020819936	1.3141180183	0.2546183508	5.1611284654	2.45465654708878E-07	4.12119992957492E-06	None	None	None	None	None
twi_ss.1294	1244.6491864548	1.5444633964	0.2731356069	5.6545662939	1.56240286222534E-08	3.57645396906085E-07	Aqu2.1.28478_001	4.14e-09	None	None	None
twi_ss.492a	1103.7091430332	0.7606427399	0.185337807	4.104088379	4.05912279990439E-05	0.0003499933	Aqu2.1.44052_001	0.0	sp|Q921M3|SF3B3_MOUSE	0.0	M.musculus_Splicing_factor_3B_subunit_3
twi_ss.16302	1015.3543531896	0.7546640589	0.2393406733	3.1530957459	0.0016154881	0.0078453595	Aqu2.1.32257_001	3.72e-68	sp|Q32L22|RPAC1_BOVIN	1.02e-140	B.taurus_DNA-directed_RNA_polymerases_I_and_III_subunit_RPAC1
twi_ss.27073	1157.0949893371	1.4167027571	0.1987092433	7.1295262044	1.00715003995991E-12	5.87546685758889E-11	None	None	sp|Q9CPU7|FBX32_MOUSE	2.06e-21	M.musculus_F-box_only_protein_32
twi_ss.16978	1068.1472510036	1.0622329459	0.2347004805	4.5259086974	6.01365406155265E-06	6.81284045322249E-05	Aqu2.1.42170_001	2.05e-11	sp|Q6P1L5|F117B_HUMAN	5.14e-07	H.sapiens_Protein_FAM117B
twi_ss.28680b	670.8104663049	-0.8402810872	0.1813934159	-4.6323681773	3.6150651732087E-06	4.35025638158058E-05	Aqu2.1.06234_001	2.78e-44	sp|B2RYD2|ESRP1_RAT	8.34e-35	R.norvegicus_Epithelial_splicing_regulatory_protein_1
twi_ss.2492	742.7997180117	-0.6544789219	0.2063357337	-3.1719126409	0.0015143855	0.0074538606	Aqu2.1.26649_001	0.0	sp|Q7RX33|EGT1_NEUCR	3.52e-20	N.crassa_Ergothioneine_biosynthesis_protein_1
twi_ss.4285	632.3482532654	-1.1061238597	0.1978845866	-5.5897423776	2.27406742573013E-08	4.98671787916649E-07	Aqu2.1.38533_001	0.0	sp|Q29S22|DDX47_BOVIN	0.0	B.taurus_Probable_ATP-dependent_RNA_helicase_DDX47
twi_ss.1560	883.9393669705	0.7861200914	0.1812274522	4.3377539206	1.43946188948159E-05	0.0001448999	Aqu2.1.42698_001	1.12e-127	sp|Q7ZW46|S35B4_DANRE	1.15e-122	D.rerio_UDP-xylose_and_UDP-N-acetylglucosamine_transporter
twi_ss.749	1329.1357652969	1.7940227446	0.2380193292	7.537298548	4.79807021629175E-14	3.89079875721113E-12	Aqu2.1.37966_001	5.16e-48	sp|O43312|MTSS1_HUMAN	1.46e-34	H.sapiens_Metastasis_suppressor_protein_1
twi_ss.28926	818.4104579879	0.7959365385	0.2193391739	3.6287933631	0.000284749	0.0018422743	Aqu2.1.26946_001	4.25e-178	None	None	None
twi_ss.9965	1137.0697449969	1.4931809351	0.1723685038	8.6627249313	4.60618921848179E-18	6.70370232997149E-16	Aqu2.1.31215_001	4.28e-20	sp|Q8NDA2|HMCN2_HUMAN	2.06e-04	H.sapiens_Hemicentin-2
twi_ss.2674	679.7886299492	-0.5992734635	0.1897568945	-3.1581116727	0.0015879472	0.0077433872	Aqu2.1.28989_001	3.79e-14	sp|Q5D144|TFAM_PIG	1.07e-04	S.scrofa_Transcription_factor_A_mitochondrial
twi_ss.7825	692.0231327813	-1.2648525338	0.1913209383	-6.6111558144	3.81330850346878E-11	1.61231814583974E-09	Aqu2.1.44321_001	2.38e-118	sp|B1JQW2|TDH_YERPY	1.59e-37	Y.pseudotuberculosis_L-threonine_3-dehydrogenase
twi_ss.30698	891.8999303596	0.7838376026	0.1925745217	4.0703079296	0.000046951	0.0003960616	Aqu2.1.39760_001	9.11e-26	sp|Q23023|UNC51_CAEEL	6.74e-12	C.elegans_Serine/threonine-protein_kinase_unc-51
twi_ss.6664	787.0823133101	-0.8260656989	0.2018045806	-4.0933941959	4.25104101042478E-05	0.0003644955	Aqu2.1.31833_001	1.71e-146	sp|Q5ZIL9|KBP_CHICK	2.43e-114	G.gallus_KIF1-binding_protein_homolog
c31528_g1	1173.7113913429	1.2318014193	0.1889798994	6.5181610492	7.11745531029635E-11	2.83999818528593E-09	None	None	None	None	None
twi_ss.18548	593.1026879906	-1.587681178	0.236770769	-6.7055624507	2.00632062911588E-11	8.93378068217591E-10	Aqu2.1.22437_001	4.11e-09	sp|P32456|GBP2_HUMAN	1.64e-18	H.sapiens_Guanylate-binding_protein_2
twi_ss.4093	1233.2617845189	1.1160136262	0.2518638092	4.4310202001	9.378830190208E-06	0.0001001621	Aqu2.1.40395_001	8.62e-06	sp|A1ZAY1|DLISH_DROME	2.47e-05	D.melanogaster_SH3_domain-containing_protein_Dlish
twi_ss.25421	971.8119135294	0.9827605414	0.2410460919	4.0770648208	4.56077814545153E-05	0.000387211	Aqu2.1.15715_001	9.06e-10	sp|Q28BM0|DYM_XENTR	4.41e-21	X.tropicalis_Dymeclin
twi_ss.14960	932.0484755599	0.7393079976	0.1681289494	4.3972676931	1.09622112267604E-05	0.0001146038	Aqu2.1.33428_001	1.70e-143	sp|Q67XQ0|Y4424_ARATH	1.53e-69	A.thaliana_DUF21_domain-containing_protein_At4g14240
twi_ss.26358	698.115765354	4.4515333573	0.3312033108	13.4404856824	3.5013101475616E-41	2.3051959095327E-38	None	None	None	None	None
twi_ss.16631	755.7397388528	-0.7746752025	0.2521497277	-3.0722825266	0.0021242856	0.0098558298	Aqu2.1.40984_001	6.53e-04	sp|Q8BTM8|FLNA_MOUSE	7.61e-05	M.musculus_Filamin-A
twi_ss.22834	1200.1498648903	1.0643371959	0.1875664281	5.6744546818	1.39131141728286E-08	3.24937021205284E-07	Aqu2.1.40235_001	6.42e-15	sp|O88453|SAFB1_RAT	2.37e-18	R.norvegicus_Scaffold_attachment_factor_B1
twi_ss.20341	592.1107000746	-1.1455488566	0.2959188593	-3.871158666	0.0001083193	0.0008143676	Aqu2.1.39852_001	1.18e-11	sp|P59991|KR122_HUMAN	4.78e-04	H.sapiens_Keratin-associated_protein_12-2
twi_ss.30363	703.7064997447	-0.9622056521	0.2001334988	-4.8078190708	1.52585764363907E-06	2.04028121672667E-05	Aqu2.1.41161_001	1.24e-12	sp|F6RCC2|NNRD_CIOIN	4.59e-12	C.intestinalis_ATP-dependent_(S)-NAD(P)H-hydrate_dehydratase
twi_ss.29115	1004.5700606579	0.8956522744	0.2378067477	3.7663030296	0.0001656827	0.001166953	Aqu2.1.43720_001	1.07e-35	sp|O54826|AF10_MOUSE	4.25e-06	M.musculus_Protein_AF-10
twi_ss.24466	1361.5494376225	2.6357890894	0.3550799936	7.4230853242	1.14423010024535E-13	8.55141911675257E-12	None	None	None	None	None
twi_ss.24286	933.6880583005	-0.7822249351	0.2119927226	-3.689866924	0.0002243714	0.0015054854	Aqu2.1.40834_001	4.45e-21	None	None	None
twi_ss.16175a	1064.9116560246	0.5874092167	0.1661525253	3.5353613533	0.0004072179	0.002492891	Aqu2.1.31251_001	8.55e-04	sp|P29773|ETS2_LYTVA	1.39e-41	L.variegatus_Protein_C-ets-2_
twi_ss.26634	761.4175890298	-1.3124549692	0.2302276171	-5.7006843296	1.1932742411003E-08	2.82846493095845E-07	Aqu2.1.11332_001	1.09e-58	None	None	None
twi_ss.17471	879.6446223138	0.5509306001	0.1708643747	3.2243737249	0.0012624852	0.0064161443	Aqu2.1.41418_001	5.55e-35	sp|Q9WV70|NOC2L_MOUSE	2.74e-72	M.musculus_Nucleolar_complex_protein_2_homolog
twi_ss.27057	637.0904775725	-1.4594325834	0.2192832977	-6.6554662335	2.8240338785084E-11	1.2195337048007E-09	None	None	None	None	None
twi_ss.15576	1311.0808961596	1.7272283953	0.2494206102	6.9249625912	4.36090744089378E-12	2.192505682829E-10	Aqu2.1.27502_001	3.49e-153	sp|P37199|NU155_RAT	2.00e-169	R.norvegicus_Nuclear_pore_complex_protein_Nup155
twi_ss.1921	750.1496617765	-0.5736752946	0.1791726472	-3.2018017453	0.0013657096	0.0068302769	Aqu2.1.27180_001	4.86e-136	sp|Q8CHX6|MBTP2_MOUSE	2.15e-95	M.musculus_Membrane-bound_transcription_factor_site-2_protease
twi_ss.30899	992.1898066712	0.9211383575	0.1643223236	5.6056799656	2.0743895246983E-08	4.61472398527412E-07	Aqu2.1.29063_001	0.0	sp|A2AWA9|RBGP1_MOUSE	0.0	M.musculus_Rab_GTPase-activating_protein_1
twi_ss.3739	730.3465641042	-0.8973410737	0.1951061743	-4.5992448823	4.24025110737564E-06	5.01717687724224E-05	Aqu2.1.41335_001	3.47e-167	None	None	None
twi_ss.31991	861.3101721187	0.5740515247	0.1777493904	3.2295555197	0.0012398281	0.0063219114	Aqu2.1.19444_001	9.16e-05	None	None	None
twi_ss.7988	921.2844220867	0.570159849	0.1616491758	3.5271435576	0.0004200689	0.0025602262	Aqu2.1.41184_001	3.18e-70	sp|Q80W57|ABCG2_RAT	5.41e-50	R.norvegicus_ATP-binding_cassette_sub-family_G_member_2
twi_ss.30660	1055.5294731927	0.8815744231	0.1707971054	5.1615302317	2.44939324080913E-07	4.11486159750024E-06	Aqu2.1.43638_001	1.28e-21	sp|Q91YE6|IPO9_MOUSE	4.95e-16	M.musculus_Importin-9
twi_ss.10576	736.4416332986	-1.1051619353	0.2779819034	-3.975661444	7.01839120721258E-05	0.0005604174	Aqu2.1.41396_001	3.68e-07	None	None	None
twi_ss.15660	952.0314266147	0.5277652219	0.1709478641	3.087287604	0.0020199206	0.0094633743	Aqu2.1.43817_001	2.17e-89	sp|Q14186|TFDP1_HUMAN	5.50e-75	H.sapiens_Transcription_factor_Dp-1
twi_ss.1132a	662.2844753983	-0.7537386695	0.2326794567	-3.2393864084	0.0011978717	0.0061545054	Aqu2.1.27531_001	3.16e-36	sp|Q9H8W5|TRI45_HUMAN	7.67e-25	H.sapiens_Tripartite_motif-containing_protein_45
twi_ss.2112a	668.221304326	-1.4449026584	0.1809527061	-7.9849740278	1.40551895278617E-15	1.47777224648073E-13	None	None	None	None	None
twi_ss.4827	946.7744497843	0.6091877255	0.1743157977	3.4947361836	0.0004745306	0.0028310073	Aqu2.1.01051_001	2.79e-70	sp|P42128|FOXK1_MOUSE	1.95e-74	M.musculus_Forkhead_box_protein_K1
twi_ss.14464	616.1592888283	-1.5125356146	0.2100298488	-7.2015269424	5.95419582136227E-13	3.67867604812254E-11	Aqu2.1.43368_001	4.16e-36	sp|Q6DF67|ISOC2_XENTR	3.48e-30	X.tropicalis_Isochorismatase_domain-containing_protein_2
twi_ss.2213	761.9345137233	0.5072504214	0.1651141379	3.0721198549	0.0021254436	0.0098595483	Aqu2.1.36425_001	2.62e-108	sp|P32609|PEP7_YEAST	3.22e-11	S.cerevisiae_Vacuolar_segregation_protein_PEP7
twi_ss.12006	1001.1854715632	0.7893321685	0.1775840034	4.4448382366	8.79580243396298E-06	9.47493295301692E-05	Aqu2.1.23908_001	5.86e-57	sp|Q8CI95|OSB11_MOUSE	2.37e-25	M.musculus_Oxysterol-binding_protein-related_protein_11
twi_ss.23541	807.7608999854	-0.7387824115	0.1739605225	-4.2468394603	2.16807192518619E-05	0.0002058068	Aqu2.1.37947_001	0.0	sp|Q5PRA2|DHTK1_DANRE	0.0	D.rerio_Probable_2-oxoglutarate_dehydrogenase_E1_component_DHKTD1_mitochondrial
twi_ss.30508	782.0198464192	-0.9964575007	0.3107605853	-3.2065118542	0.0013435477	0.0067426099	None	None	None	None	None
twi_ss.18066	1005.4199417588	1.024947688	0.2525255997	4.0587872643	4.93282256835465E-05	0.0004135913	Aqu2.1.22700_001	1.74e-21	None	None	None
twi_ss.28183	1020.2971440813	0.6380564884	0.187458027	3.4037298842	0.0006647245	0.0037314175	Aqu2.1.24513_001	6.35e-122	sp|Q84UC7|BAC1_ARATH	8.41e-17	A.thaliana_Mitochondrial_arginine_transporter_BAC1
twi_ss.1501	874.5735360113	0.641369975	0.1742766512	3.6801830352	0.0002330666	0.0015567347	Aqu2.1.37772_001	9.56e-80	sp|P07560|SEC4_YEAST	3.95e-34	S.cerevisiae_Ras-related_protein_SEC4
twi_ss.27814	670.0958727253	-1.0975641871	0.2017082779	-5.4413442939	5.2880001088005E-08	1.05121336454746E-06	Aqu2.1.12532_001	4.18e-80	sp|Q9ULJ7|ANR50_HUMAN	2.94e-12	H.sapiens_Ankyrin_repeat_domain-containing_protein_50
twi_ss.23264	576.0748860771	-0.9012942131	0.228062774	-3.9519567233	7.75147610573301E-05	0.0006118864	Aqu2.1.24787_001	1.98e-126	sp|A2ASS6|TITIN_MOUSE	8.46e-04	M.musculus_Titin
twi_ss.1641	745.0449313025	-0.8072513965	0.1918551788	-4.2076080581	2.58087999516063E-05	0.0002387	Aqu2.1.40773_001	4.46e-118	sp|Q8VDL4|ADPGK_MOUSE	1.49e-80	M.musculus_ADP-dependent_glucokinase
twi_ss.2205	1002.0926782514	0.9508091455	0.155150016	6.1283212852	8.88111098364118E-10	2.79068728317779E-08	Aqu2.1.33606_001	5.28e-115	sp|Q8BR76|MKS3_MOUSE	6.01e-124	M.musculus_Meckelin
twi_ss.20935	738.6016753264	-1.9174061721	0.2919505319	-6.5675721154	5.11422459643121E-11	2.08890012615237E-09	Aqu2.1.31637_001	3.31e-104	None	None	None
twi_ss.18350	716.0397442826	0.7803614198	0.1780976591	4.3816489431	1.17784482852711E-05	0.0001218472	Aqu2.1.37580_001	1.12e-36	sp|P16435|NCPR_HUMAN	2.74e-91	H.sapiens_NADPH--cytochrome_P450_reductase
twi_ss.32054	1027.2068685569	1.1899782601	0.2774913545	4.2883435498	1.80010522497542E-05	0.0001757025	Aqu2.1.40736_001	1.21e-127	sp|Q00M95|RHDF2_CANLF	1.26e-56	C.lupus_Inactive_rhomboid_protein_2
c31076_g1	999.2109288442	1.2310303498	0.1594057157	7.722623649	1.13959279779598E-14	1.03318098507064E-12	None	None	None	None	None
twi_ss.2440	959.3614551452	0.7311287852	0.1582892861	4.6189404436	0.000003857	0.000046151	Aqu2.1.29413_001	1.41e-05	sp|Q6GQQ9|OTU7B_HUMAN	7.59e-71	H.sapiens_OTU_domain-containing_protein_7B
twi_ss.28543	609.3892817584	-1.1000624372	0.3041533948	-3.6168014434	0.0002982659	0.0019180027	Aqu2.1.07951_001	9.88e-23	sp|P16157|ANK1_HUMAN	3.22e-12	H.sapiens_Ankyrin-1
twi_ss.23736	667.5549448729	-1.3315155844	0.2723803167	-4.8884427508	1.01636744511828E-06	0.00001442	Aqu2.1.41951_001	9.05e-14	sp|Q98TX3|PDCD4_CHICK	2.21e-11	G.gallus_Programmed_cell_death_protein_4
twi_ss.12934	1042.4179658245	0.6024890131	0.1671085586	3.605374961	0.0003117025	0.0019878226	Aqu2.1.29139_001	0.0	sp|Q9VDY1|INO80_DROME	0.0	D.melanogaster_Putative_DNA_helicase_Ino80
twi_ss.6380	871.1704461409	-0.7553620756	0.203865413	-3.7051997413	0.0002112242	0.0014315618	Aqu2.1.28264_001	0.0	sp|Q28I85|POC1A_XENTR	0.0	X.tropicalis_POC1_centriolar_protein_homolog_A
twi_ss.10092	1081.7836715144	1.2344427177	0.1771046982	6.9701297025	3.16648917761628E-12	1.65207091961217E-10	Aqu2.1.35178_001	1.31e-160	sp|P16473|TSHR_HUMAN	3.48e-80	H.sapiens_Thyrotropin_receptor
twi_ss.1548	1156.1425033638	1.0197494832	0.1680788556	6.067089637	1.3024887174383E-09	3.87511004337798E-08	Aqu2.1.40407_001	4.69e-09	sp|Q86U86|PB1_HUMAN	2.15e-07	H.sapiens_Protein_polybromo-1
twi_ss.28453	900.1728589359	0.7281413808	0.1748864243	4.163510025	3.13392259068233E-05	0.000281468	Aqu2.1.33658_001	2.36e-56	sp|Q8N4B1|SESQ1_HUMAN	2.19e-37	H.sapiens_Sesquipedalian-1
twi_ss.12369	913.0452887715	1.0049910463	0.179236204	5.6070761588	2.0577313042952E-08	4.58135153191391E-07	Aqu2.1.23645_001	1.00e-04	sp|P46934|NEDD4_HUMAN	2.49e-14	H.sapiens_E3_ubiquitin-protein_ligase_NEDD4
twi_ss.30689	799.6527314941	-0.5959257613	0.1674431941	-3.5589727289	0.0003723082	0.0023119393	Aqu2.1.39739_001	3.82e-26	sp|Q5EAU0|CRCM1_XENLA	1.31e-08	X.laevis_Calcium_release-activated_calcium_channel_protein_1
twi_ss.19797	730.6018785593	-1.11100602	0.3001724313	-3.7012260421	0.0002145602	0.001449907	Aqu2.1.42527_001	0.0	sp|Q6DIH3|MCM2_XENTR	0.0	X.tropicalis_DNA_replication_licensing_factor_mcm2
twi_ss.17567	1130.8088164287	1.4141060422	0.2531069983	5.5869891057	2.31040212269975E-08	5.05837209001532E-07	Aqu2.1.28679_001	4.69e-29	sp|Q7KM13|HEY_DROME	1.07e-15	D.melanogaster_Hairy/enhancer-of-split_related_with_YRPW_motif_protein
twi_ss.18346	960.6602655613	0.7122218545	0.1983537399	3.5906651157	0.0003298352	0.0020837567	Aqu2.1.01184_001	1.63e-06	None	None	None
twi_ss.26662	724.6866627313	-3.1475200599	0.330313836	-9.5288774407	1.58993113076503E-21	3.38190581753189E-19	Aqu2.1.33554_001	3.68e-49	None	None	None
twi_ss.31053	804.3975263278	0.6199632538	0.1759996147	3.522526199	0.0004274548	0.0025992761	None	None	None	None	None
twi_ss.6778c	957.9319464459	0.6144132371	0.1977802678	3.1065446717	0.0018928771	0.0089565087	None	None	None	None	None
twi_ss.1808	899.3261819191	1.0640427049	0.2353097487	4.5218810975	6.12924880231842E-06	6.9206201666684E-05	Aqu2.1.39167_001	5.66e-22	sp|A3KFU9|DISP3_MOUSE	1.19e-47	M.musculus_Protein_dispatched_homolog_3
twi_ss.28459	635.0648013211	0.941694374	0.2246655508	4.1915388031	2.77068787731711E-05	0.0002538604	Aqu2.1.33660_001	3.62e-116	sp|Q63ZZ8|CAST2_XENTR	2.90e-51	X.tropicalis_Cytosolic_arginine_sensor_for_mTORC1_subunit_2
twi_ss.23872	927.4919485814	0.628973893	0.195248685	3.2213988696	0.0012756647	0.0064688578	Aqu2.1.20028_001	6.74e-71	sp|Q96P50|ACAP3_HUMAN	3.53e-36	H.sapiens_Arf-GAP_with_coiled-coil_ANK_repeat_and_PH_domain-containing_protein_3
twi_ss.4776	676.9713630291	-0.7123060259	0.200283435	-3.5564899606	0.0003758428	0.0023291811	None	None	sp|Q9D1L9|LTOR5_MOUSE	1.01e-20	M.musculus_Ragulator_complex_protein_LAMTOR5
twi_ss.18347	624.6216330881	-1.049267738	0.2834482559	-3.7017964173	0.0002140784	0.0014480663	Aqu2.1.36449_001	8.41e-06	None	None	None
c33293_g1	645.5129352056	-1.3119926092	0.2001752366	-6.55422035	5.59333251955568E-11	2.27786201518047E-09	None	None	None	None	None
twi_ss.26650	713.2222004869	-0.6340208353	0.185347056	-3.4207224489	0.0006245504	0.0035440317	Aqu2.1.21186_001	1.21e-26	sp|Q8CGR7|UPP2_MOUSE	2.76e-21	M.musculus_Uridine_phosphorylase_2
twi_ss.22086	627.798947296	-0.8492931131	0.2615153543	-3.2475841248	0.0011638925	0.0060121286	Aqu2.1.42796_001	0.0	sp|Q7T163|KDIS_DANRE	1.56e-08	D.rerio_Kinase_D-interacting_substrate_of_220_kDa
twi_ss.30725	799.1346625708	-0.5359967738	0.1720486141	-3.1153797806	0.0018370822	0.0087418681	Aqu2.1.43766_001	0.0	sp|Q149T7|PPM1J_MOUSE	2.41e-94	M.musculus_Protein_phosphatase_1J
twi_ss.24948	987.6525207154	1.1449524999	0.1683037163	6.8028949413	1.02537426932798E-11	4.84677765734311E-10	Aqu2.1.23217_001	1.77e-22	None	None	None
twi_ss.11532	540.389191929	1.6968288579	0.2113029749	8.0303122038	9.7224932641954E-16	1.04609487837172E-13	None	None	None	None	None
c32503_g1	676.7939288874	-0.9069664464	0.2078981928	-4.3625508921	1.2855466869065E-05	0.0001313186	None	None	None	None	None
twi_ss.11387	578.1258283433	-1.1395302771	0.2081655169	-5.4741548652	0.000000044	8.99773776782238E-07	Aqu2.1.39949_001	1.83e-104	sp|O81884|GALDH_ARATH	2.24e-63	A.thaliana_L-galactose_dehydrogenase
twi_ss.3669	688.282816537	-0.768306406	0.1998766607	-3.8439025516	0.0001210931	0.0008931626	Aqu2.1.32937_001	1.09e-37	sp|Q96EV8|DTBP1_HUMAN	2.16e-07	H.sapiens_Dysbindin
twi_ss.9028	1027.6457362261	0.9767856766	0.2019946401	4.8357009671	1.32677251270481E-06	1.80817710799968E-05	Aqu2.1.23007_001	3.28e-04	None	None	None
twi_ss.17349	492.7125648586	-2.1274550507	0.2377855494	-8.9469484404	3.65444860243499E-19	6.12441289421408E-17	None	None	None	None	None
twi_ss.27238	561.6711639092	0.8479872904	0.2060674221	4.1150963194	3.87017768797639E-05	0.0003363581	Aqu2.1.18465_001	3.06e-06	sp|P19174|PLCG1_HUMAN	8.07e-27	H.sapiens_1-phosphatidylinositol_45-bisphosphate_phosphodiesterase_gamma-1
twi_ss.17790	1011.0557486595	0.7237802626	0.225974729	3.2029256799	0.0013603908	0.0068073701	Aqu2.1.33657_001	2.30e-05	sp|Q810B6|ANFY1_MOUSE	6.44e-05	M.musculus_Rabankyrin-5
twi_ss.10696	956.0513225499	0.7776490525	0.2499821068	3.1108188603	0.0018656935	0.0088506014	None	None	None	None	None
twi_ss.5182	560.3161031746	2.4594406324	0.2327438945	10.5671542431	4.23140004693851E-26	1.30007415664382E-23	Aqu2.1.28295_001	1.92e-98	sp|Q24133|DNAJ1_DROME	1.28e-98	D.melanogaster_DnaJ_protein_homolog_1
twi_ss.29339	605.9226379301	-0.7885948893	0.244036403	-3.2314641574	0.0012315777	0.0062902819	Aqu2.1.32598_001	3.01e-17	sp|P08594|AQL1_THEAQ	3.94e-59	T.aquaticus_Aqualysin-1
twi_ss.20043	665.1771317067	-1.132888717	0.2165623428	-5.2312359681	1.68380406244763E-07	2.96753026990452E-06	None	None	sp|Q91W89|MA2C1_MOUSE	0.0	M.musculus_Alpha-mannosidase_2C1
twi_ss.7791	548.3624540131	-1.2855772162	0.2187860273	-5.8759566683	4.20408293521749E-09	1.11458582286322E-07	Aqu2.1.09966_001	2.44e-17	sp|Q3U962|CO5A2_MOUSE	4.72e-05	M.musculus_Collagen_alpha-2(V)_chain
twi_ss.31362	615.0483230521	-0.898343714	0.1763873069	-5.0930179157	3.52408383076925E-07	5.6360882642239E-06	Aqu2.1.33954_001	1.63e-22	sp|Q99708|CTIP_HUMAN	2.32e-07	H.sapiens_DNA_endonuclease_RBBP8
twi_ss.1404	993.816451708	0.8466522359	0.1766982746	4.7915138846	1.65527563134513E-06	2.18168168531723E-05	Aqu2.1.31481_001	1.69e-22	sp|Q9ESW4|AGK_MOUSE	4.23e-13	M.musculus_Acylglycerol_kinase_mitochondrial
twi_ss.8890	748.2795503793	0.9094641885	0.2326436938	3.9092578594	9.25801011071425E-05	0.0007140934	Aqu2.1.43378_001	1.12e-115	sp|Q5F3I6|TM104_CHICK	5.65e-95	G.gallus_Transmembrane_protein_104
twi_ss.21738	675.9003364592	-0.8891737419	0.2293868095	-3.8763072021	0.0001060538	0.0008006003	Aqu2.1.27345_001	8.91e-64	sp|Q8C206|GP157_MOUSE	3.42e-06	M.musculus_G-protein_coupled_receptor_157
twi_ss.14254	988.7854785109	0.8735604429	0.2584833661	3.3795615406	0.0007260155	0.0040207853	Aqu2.1.34898_001	1.14e-09	None	None	None
twi_ss.4844	1000.4969827996	1.1943734675	0.1939058525	6.1595534739	7.29503450064669E-10	2.32131523604007E-08	Aqu2.1.31216_001	2.09e-08	sp|Q92859|NEO1_HUMAN	6.73e-12	H.sapiens_Neogenin
twi_ss.13300	808.25693394	-1.207577731	0.3008239478	-4.0142340386	5.96391484933915E-05	0.0004869034	None	None	None	None	None
twi_ss.29039	591.7485789418	-1.1275590349	0.1991230406	-5.6626246338	1.49075025298277E-08	3.44092036690145E-07	Aqu2.1.24890_001	2.68e-88	sp|Q6P7Q4|LGUL_RAT	1.98e-75	R.norvegicus_Lactoylglutathione_lyase
twi_ss.16865	849.8327428946	1.2098721353	0.1643117376	7.3632727235	1.79455210982264E-13	1.28224689769549E-11	Aqu2.1.26893_001	6.91e-22	None	None	None
twi_ss.5500	625.3148344639	-2.100591873	0.2276461153	-9.2274444067	2.77165618382399E-20	5.28564391690352E-18	None	None	None	None	None
twi_ss.21180	669.5419910972	-1.0581289417	0.2348301319	-4.5059334311	6.6081803287014E-06	7.3830061595657E-05	Aqu2.1.35253_001	1.58e-47	sp|P01123|YPT1_YEAST	6.78e-46	S.cerevisiae_GTP-binding_protein_YPT1
twi_ss.29775	906.3530740393	0.642207093	0.1851900906	3.4678264417	0.000524686	0.0030673612	Aqu2.1.42640_001	0.0	sp|Q5XG71|UTP20_MOUSE	0.0	M.musculus_Small_subunit_processome_component_20_homolog
twi_ss.31134	984.9041428162	1.7662388698	0.2027377791	8.7119375466	2.98724259179134E-18	4.48930609501163E-16	Aqu2.1.21821_001	2.42e-30	sp|Q8IVU1|IGDC3_HUMAN	4.50e-05	H.sapiens_Immunoglobulin_superfamily_DCC_subclass_member_3
twi_ss.14322	718.2618178336	-0.6710421985	0.1759043205	-3.8148136252	0.0001362858	0.0009912082	Aqu2.1.25808_001	0.0	sp|Q96RQ3|MCCA_HUMAN	0.0	H.sapiens_Methylcrotonoyl-CoA_carboxylase_subunit_alpha_mitochondrial
twi_ss.6506	828.4098616809	0.7605981116	0.208882862	3.641266231	0.0002713004	0.0017735222	Aqu2.1.38477_001	3.17e-152	sp|Q920A5|RISC_MOUSE	2.71e-122	M.musculus_Retinoid-inducible_serine_carboxypeptidase
twi_ss.22201a	709.1667851684	-0.5305382232	0.1646608432	-3.2220059914	0.0012729647	0.0064567495	Aqu2.1.24787_001	1.86e-154	sp|Q8WZ42|TITIN_HUMAN	0.001	H.sapiens_Titin
twi_ss.7797b	756.3075042135	-0.7335145639	0.2156871121	-3.4008270433	0.0006718232	0.0037613394	Aqu2.1.38405_001	7.76e-58	sp|Q98874|ERH_DANRE	1.17e-43	D.rerio_Enhancer_of_rudimentary_homolog
twi_ss.451	635.5169246777	-0.8161774049	0.2530052406	-3.2259308258	0.001255637	0.0063860354	Aqu2.1.38597_001	7.88e-67	None	None	None
twi_ss.30697	632.5287971454	-0.8233987689	0.2616273082	-3.1472202745	0.0016483074	0.0079823109	Aqu2.1.26006_001	5.90e-60	sp|Q6AXS0|NCLX_RAT	1.57e-28	R.norvegicus_Mitochondrial_sodium/calcium_exchanger_protein
twi_ss.29488	995.2531090414	0.6809186054	0.2158147479	3.1551069244	0.0016043929	0.0078093071	Aqu2.1.13949_001	2.12e-08	None	None	None
twi_ss.9497	652.2981570722	-0.8845233344	0.2107653683	-4.1967204643	2.708078399087E-05	0.0002489298	Aqu2.1.34355_001	2.04e-126	sp|Q6PFQ2|EIF3C_DANRE	6.86e-106	D.rerio_Eukaryotic_translation_initiation_factor_3_subunit_C
twi_ss.15415	757.0594606664	-0.7423422377	0.2121405629	-3.4992941836	0.0004664916	0.002797403	None	None	sp|Q5ZEQ8|FJX1_XIPMA	9.81e-45	X.maculatus_Four-jointed_box_protein_1
twi_ss.24361	645.9197557307	-0.7332366035	0.182232535	-4.0236316943	5.73075146288627E-05	0.0004702277	Aqu2.1.36779_001	1.32e-12	sp|Q8CJ53|CIP4_MOUSE	6.61e-08	M.musculus_Cdc42-interacting_protein_4
twi_ss.31357	648.7480705108	-0.7375909257	0.176551341	-4.1777701691	2.94380892686891E-05	0.0002670806	Aqu2.1.25002_001	8.64e-70	sp|Q5R4C3|TM50B_PONAB	5.09e-32	P.abelii_Transmembrane_protein_50B
twi_ss.18004	613.2385603256	2.5325856779	0.2688382006	9.4204829238	4.49018042820706E-21	9.33552400005876E-19	Aqu2.1.27489_001	3.90e-105	sp|Q8R238|SDSL_MOUSE	2.51e-82	M.musculus_Serine_dehydratase-like
twi_ss.19445	698.94250231	1.0781078843	0.2059953796	5.2336508063	1.66194291268399E-07	2.93274061401007E-06	Aqu2.1.44271_001	1.73e-37	sp|Q8BZ20|PAR12_MOUSE	5.90e-15	M.musculus_Poly_[ADP-ribose]_polymerase_12
twi_ss.31612	647.4709758499	0.8129329666	0.2017707528	4.0289930796	5.60162671085307E-05	0.0004608634	Aqu2.1.26365_001	2.85e-107	sp|Q940M4|OCT7_ARATH	2.73e-27	A.thaliana_Organic_cation/carnitine_transporter_7
twi_ss.588	992.9047709185	0.8345078611	0.2131464538	3.9151852925	9.0334805275759E-05	0.0006997025	Aqu2.1.39798_001	2.31e-164	sp|P83852|CBPD_LOPSP	5.71e-142	L.specularioides_Carboxypeptidase_D_
twi_ss.23713	729.4798440366	-0.5086818502	0.1648226262	-3.086237988	0.0020270651	0.0094907558	Aqu2.1.38204_001	2.74e-72	sp|Q9ERS5|PKHA2_MOUSE	8.30e-34	M.musculus_Pleckstrin_homology_domain-containing_family_A_member_2
twi_ss.23563	699.7950358234	-0.8395200075	0.1743119687	-4.8161925651	1.46323322895611E-06	1.96700657496812E-05	Aqu2.1.44248_001	1.12e-142	sp|Q0P5L5|SUMF1_BOVIN	3.26e-141	B.taurus_Sulfatase-modifying_factor_1
twi_ss.20362	543.9514705642	1.1346534927	0.2005448337	5.6578545158	1.5327697545119E-08	0.000000352	Aqu2.1.37561_001	3.71e-12	sp|A2AJ76|HMCN2_MOUSE	6.87e-04	M.musculus_Hemicentin-2
twi_ss.21405	595.2232251291	-1.0704362352	0.2084080098	-5.1362528543	2.80270509991654E-07	4.62688963718759E-06	Aqu2.1.42201_001	2.10e-07	sp|P35171|CX7A2_RAT	3.89e-07	R.norvegicus_Cytochrome_c_oxidase_subunit_7A2_mitochondrial
twi_ss.443	805.2078494547	0.891451574	0.1825853021	4.8823840894	1.04810849910844E-06	1.48068521671405E-05	Aqu2.1.25875_001	1.24e-123	sp|Q61805|LBP_MOUSE	3.22e-58	M.musculus_Lipopolysaccharide-binding_protein
twi_ss.11892	558.0759317694	-1.5427315831	0.2104468843	-7.3307409045	2.28883791894368E-13	1.58227365336577E-11	Aqu2.1.43341_001	1.02e-62	sp|Q29205|RL11_PIG	4.01e-64	S.scrofa_60S_ribosomal_protein_L11
twi_ss.22439	735.2794687412	-0.8217837937	0.2015133186	-4.0780619342	4.54126706595017E-05	0.0003860286	Aqu2.1.35498_001	9.69e-06	None	None	None
c18823_g1	689.2668817539	-1.0413900511	0.2178968281	-4.7792804517	1.75923658048467E-06	2.30283240893306E-05	None	None	None	None	None
twi_ss.7349	583.7252681371	-1.2219993501	0.2976903371	-4.1049345508	4.04429365481621E-05	0.0003492592	None	None	sp|Q8EVL6|SECA_MYCPE	2.82e-21	M.penetrans_Protein_translocase_subunit_SecA
c32331_g1	1007.0613747201	0.9519251406	0.2157464499	4.4122401133	1.02306561824134E-05	0.0001079352	None	None	None	None	None
twi_ss.12093	1198.0834543191	2.7903027302	0.2863774406	9.7434446092	1.9676894119321E-22	4.772855054276E-20	Aqu2.1.39318_001	5.97e-11	None	None	None
twi_ss.30759	986.4769728342	1.398991027	0.2279170265	6.1381593481	8.34831014994062E-10	2.63524511719358E-08	Aqu2.1.44312_001	9.08e-08	sp|Q9WUV0|ORC5_MOUSE	6.34e-13	M.musculus_Origin_recognition_complex_subunit_5
twi_ss.23878	1091.1280906826	1.4719294677	0.1983873911	7.4194708618	1.17589165512255E-13	8.76435472977057E-12	Aqu2.1.42281_001	1.26e-09	sp|Q5HZG4|TAF3_MOUSE	3.83e-11	M.musculus_Transcription_initiation_factor_TFIID_subunit_3
twi_ss.11802a	750.5499710271	-1.2805126101	0.20489497	-6.2496049073	4.11492273012378E-10	0.000000014	Aqu2.1.21522_001	1.19e-13	sp|O08762|NETR_MOUSE	2.12e-16	M.musculus_Neurotrypsin
twi_ss.16307	983.7172480504	1.017754556	0.1693816845	6.0086458532	1.87079271283183E-09	5.37187539929655E-08	Aqu2.1.15624_001	3.73e-31	sp|Q92823|NRCAM_HUMAN	3.43e-07	H.sapiens_Neuronal_cell_adhesion_molecule
twi_ss.12847	614.8286905152	-0.7795876354	0.2216147031	-3.5177613414	0.0004352036	0.0026361992	Aqu2.1.35176_001	1.96e-77	sp|Q70IA6|MOB2_HUMAN	2.30e-50	H.sapiens_MOB_kinase_activator_2
twi_ss.5319	736.6792989532	-0.7903717119	0.1804369518	-4.3803206831	1.18504778308014E-05	0.0001224549	Aqu2.1.27299_001	6.71e-46	sp|P48810|RB87F_DROME	4.07e-44	D.melanogaster_Heterogeneous_nuclear_ribonucleoprotein_87F
twi_ss.10037	1050.5320037372	0.6337416017	0.1778003539	3.564343872	0.0003647675	0.0022748197	Aqu2.1.40774_001	6.15e-05	sp|Q08380|LG3BP_HUMAN	1.36e-04	H.sapiens_Galectin-3-binding_protein
twi_ss.28268	535.3996820053	-1.1033450392	0.3465195244	-3.1840775523	0.001452161	0.0071962646	Aqu2.1.27195_001	2.12e-134	sp|Q6DFC2|CCD77_XENLA	1.34e-153	X.laevis_Coiled-coil_domain-containing_protein_77
twi_ss.6137	671.9392494678	-0.8126752794	0.2075964405	-3.9146879266	9.05212110152436E-05	0.000700749	Aqu2.1.42574_001	9.85e-23	sp|Q8L7C9|GSTUK_ARATH	4.18e-35	A.thaliana_Glutathione_S-transferase_U20
twi_ss.13454	634.1351951624	-0.8838863023	0.2079014563	-4.2514675839	2.12374252894173E-05	0.0002024327	Aqu2.1.37245_001	4.14e-72	sp|Q54H05|KINY_DICDI	1.33e-25	D.discoideum_Probable_serine/threonine-protein_kinase_kinY
twi_ss.30669	544.5159839599	1.0420072331	0.1901434457	5.4801112365	4.25058512896418E-08	8.71937536989002E-07	Aqu2.1.36489_001	2.19e-08	sp|Q96RW7|HMCN1_HUMAN	3.45e-04	H.sapiens_Hemicentin-1
twi_ss.30866	707.9885194918	2.1928066349	0.2517736416	8.70943686	3.0538815533004E-18	4.55088613782936E-16	None	None	None	None	None
c21635_g1	530.6093686507	-0.9101562572	0.2227290884	-4.0863825357	4.38151154431096E-05	0.0003739431	None	None	None	None	None
c33699_g5	568.5593651677	-1.4575398237	0.2643850716	-5.5129429761	3.52882591691575E-08	7.4035731604366E-07	None	None	None	None	None
twi_ss.30724	853.5424740336	1.3149294484	0.1731373636	7.59471798	3.08463490568766E-14	2.62450228960232E-12	Aqu2.1.41119_001	6.24e-102	sp|Q8IUK5|PLDX1_HUMAN	4.65e-65	H.sapiens_Plexin_domain-containing_protein_1
twi_ss.2620	635.0249542214	-0.8048159057	0.1824578709	-4.4109684156	1.02909329743934E-05	0.0001083644	Aqu2.1.28973_001	6.73e-116	sp|O75489|NDUS3_HUMAN	2.34e-102	H.sapiens_NADH_dehydrogenase_[ubiquinone]_iron-sulfur_protein_3_mitochondrial
twi_ss.2075	843.9513384862	0.7654590465	0.1906462535	4.0150752107	5.94268412053091E-05	0.0004854567	Aqu2.1.32118_001	2.86e-06	sp|O43581|SYT7_HUMAN	3.20e-06	H.sapiens_Synaptotagmin-7
twi_ss.304	921.1991860437	1.2132846518	0.2859656135	4.2427641462	2.20783435662927E-05	0.0002089358	Aqu2.1.32517_001	1.41e-22	sp|A6QLT2|MTMR2_BOVIN	5.61e-08	B.taurus_Myotubularin-related_protein_2
twi_ss.2402	668.5173556296	-0.6229646969	0.1713470966	-3.6356886645	0.000277239	0.0018033186	Aqu2.1.17698_001	4.83e-10	None	None	None
twi_ss.29837	1044.325023235	1.1990040821	0.178570133	6.7144715741	1.88748967026738E-11	8.4608537965967E-10	Aqu2.1.34592_001	6.34e-167	sp|Q8IV61|GRP3_HUMAN	9.89e-89	H.sapiens_Ras_guanyl-releasing_protein_3
twi_ss.23294	933.9205349426	1.1920656005	0.2853019788	4.1782591401	2.93748854916896E-05	0.0002666985	None	None	None	None	None
twi_ss.7126	809.0103586142	1.114863131	0.1693985929	6.5813010138	4.6634933938758E-11	1.92183188267442E-09	Aqu2.1.35091_001	9.41e-08	sp|Q17QN0|CHIN_BOVIN	1.73e-70	B.taurus_N-chimaerin
twi_ss.10318	793.0228160183	-1.3329672534	0.2441730441	-5.4591089617	4.78530030218854E-08	9.65157723968763E-07	None	None	None	None	None
twi_ss.2966	780.3036057586	-0.6065031804	0.193331146	-3.1371209084	0.0017061575	0.0082192801	Aqu2.1.08067_001	2.24e-04	sp|Q9UGM3|DMBT1_HUMAN	2.57e-13	H.sapiens_Deleted_in_malignant_brain_tumors_1_protein
twi_ss.21323	573.9440221883	-1.2219058576	0.3792135583	-3.2222103639	0.001272057	0.0064553622	Aqu2.1.27612_001	4.67e-30	sp|Q08CJ7|ARSK_DANRE	6.51e-116	D.rerio_Arylsulfatase_K
twi_ss.12691	646.9458654917	-0.9497027377	0.1991159509	-4.7695964764	0.000001846	2.40208460357864E-05	Aqu2.1.31369_001	0.0	sp|O88685|PRS6A_MOUSE	0.0	M.musculus_26S_proteasome_regulatory_subunit_6A
twi_ss.29357	667.340124206	-0.9724060727	0.1771828925	-5.4881487641	4.06167937153506E-08	8.38786840789301E-07	Aqu2.1.40822_001	4.98e-31	sp|E7FAM5|LIN41_DANRE	2.98e-05	D.rerio_E3_ubiquitin-protein_ligase_TRIM71
twi_ss.17248	597.6669801471	-1.2341121653	0.2256530717	-5.4690687602	4.52406227884503E-08	9.21203020137135E-07	Aqu2.1.36080_001	1.39e-06	None	None	None
twi_ss.18825	1131.8185281042	1.674294118	0.3597807947	4.6536506186	3.26109190953035E-06	3.9918421196252E-05	Aqu2.1.22304_001	0.0	sp|Q9HCE0|EPG5_HUMAN	0.0	H.sapiens_Ectopic_P_granules_protein_5_homolog
twi_ss.4224	578.8825005429	-0.70112232	0.2039040842	-3.4384908109	0.0005849664	0.0033558541	Aqu2.1.34343_001	5.83e-25	sp|P92177|1433E_DROME	3.01e-37	D.melanogaster_14-3-3_protein_epsilon
twi_ss.20207	953.7168361024	0.6651609954	0.2160308637	3.0790091011	0.0020769034	0.0096733252	Aqu2.1.20184_001	4.70e-26	sp|Q8VHE0|SEC63_MOUSE	4.26e-20	M.musculus_Translocation_protein_SEC63_homolog
twi_ss.3752	541.3151259072	-1.532867642	0.2723197692	-5.6289253123	1.81335891250592E-08	4.0966503797887E-07	Aqu2.1.38316_001	1.49e-17	None	None	None
twi_ss.2212	711.7838747377	-1.0910729241	0.2510509778	-4.3460214081	1.38629045196391E-05	0.0001401086	Aqu2.1.39179_001	2.84e-45	None	None	None
twi_ss.22607	1033.816857892	0.8777162078	0.1995761403	4.3979015059	1.09302557757641E-05	0.0001143562	Aqu2.1.37480_001	4.15e-38	sp|Q53S58|TM177_HUMAN	1.40e-06	H.sapiens_Transmembrane_protein_177
twi_ss.8407	973.0224652331	0.7288277921	0.1618926827	4.5019192954	6.73425543934228E-06	7.49962269064409E-05	Aqu2.1.22590_001	9.95e-77	None	None	None
twi_ss.20332	842.2638575711	0.5665933261	0.1687050545	3.3584845917	0.0007837109	0.0043006894	Aqu2.1.30713_001	6.23e-22	sp|Q555L8|Y4695_DICDI	2.79e-14	D.discoideum_SH3_and_F-BAR_domain-containing_protein_DDB_G0274695
twi_ss.11193	1121.6922731209	1.5701226976	0.3008336458	5.2192390038	1.79659796532777E-07	3.13831503077975E-06	Aqu2.1.30459_001	2.59e-92	sp|Q5F371|SBNO1_CHICK	2.45e-84	G.gallus_Protein_strawberry_notch_homolog_1
twi_ss.2676	861.7760465939	1.0609197702	0.1780379323	5.958953557	2.53858224841236E-09	7.06917183616299E-08	Aqu2.1.34935_001	1.31e-04	sp|Q15025|TNIP1_HUMAN	4.60e-05	H.sapiens_TNFAIP3-interacting_protein_1
twi_ss.7087	730.8120643486	-0.7279401788	0.2080395974	-3.4990462764	0.0004669255	0.0027983149	None	None	None	None	None
twi_ss.25555	974.8803027694	0.8648909515	0.1733674173	4.9887745043	6.07635234355045E-07	9.06763599589082E-06	Aqu2.1.20330_001	4.19e-32	sp|Q8K296|MTMR3_MOUSE	1.75e-23	M.musculus_Myotubularin-related_protein_3
twi_ss.32039	600.312279562	-0.8862248541	0.2121480146	-4.1773893375	2.94874045987604E-05	0.0002673396	Aqu2.1.40626_001	2.18e-87	sp|A2TLM1|RPIA_PIG	7.00e-85	S.scrofa_Ribose-5-phosphate_isomerase
twi_ss.7023	251.4324805052	4.9241513231	0.2744458435	17.9421603221	5.5264241202539E-72	9.55104248582881E-69	Aqu2.1.11332_001	3.16e-55	None	None	None
twi_ss.28937	655.5745230296	-0.7498517944	0.2252964161	-3.3282899362	0.0008738088	0.0047109689	Aqu2.1.33872_001	0.0	sp|Q6PDI5|ECM29_MOUSE	0.0	M.musculus_Proteasome-associated_protein_ECM29_homolog
twi_ss.8219	654.7243674697	-0.8388416809	0.2010211864	-4.1729018519	3.00744517581779E-05	0.000271682	Aqu2.1.18100_001	1.74e-05	sp|Q16959|DYI2_HELCR	2.36e-47	H.crassispina_Dynein_intermediate_chain_2_ciliary
twi_ss.15166	965.980312556	1.1345908051	0.2144459673	5.2908003781	1.21782231083519E-07	2.21111113192481E-06	Aqu2.1.12658_001	1.36e-82	sp|Q6IR37|ZDH24_MOUSE	4.11e-21	M.musculus_Probable_palmitoyltransferase_ZDHHC24
twi_ss.26176	868.8922459229	0.5847207287	0.1803004419	3.2430354729	0.0011826349	0.006090933	Aqu2.1.17965_001	3.03e-90	sp|O70146|TESK1_MOUSE	4.66e-69	M.musculus_Dual_specificity_testis-specific_protein_kinase_1
twi_ss.10300	623.5616954481	-0.7811321783	0.1677353331	-4.6569328221	3.20955114756522E-06	3.93746709549571E-05	Aqu2.1.20362_001	1.17e-87	sp|Q8CHP8|PGP_MOUSE	4.85e-70	M.musculus_Glycerol-3-phosphate_phosphatase
twi_ss.9651	943.4194124997	0.8445673056	0.1733315183	4.8725547091	1.10164335568156E-06	1.54319362063357E-05	Aqu2.1.20040_001	8.90e-05	sp|Q5ZJP5|FND3A_CHICK	2.43e-04	G.gallus_Fibronectin_type-III_domain-containing_protein_3a
twi_ss.13783	826.6185039203	0.7385902426	0.2029124897	3.6399447066	0.0002726966	0.0017809651	Aqu2.1.39999_001	5.00e-13	sp|Q8TDY8|IGDC4_HUMAN	2.89e-17	H.sapiens_Immunoglobulin_superfamily_DCC_subclass_member_4
twi_ss.27730	689.3732015604	-0.9060337248	0.1808681219	-5.0093610501	5.46110380100497E-07	0.000008261	Aqu2.1.36240_001	1.09e-12	sp|P0AC62|GLRX3_ECOLI	1.45e-15	E.coli_Glutaredoxin_3
twi_ss.23744	624.1492863906	-0.8013677659	0.2193022015	-3.654171096	0.0002580142	0.0017011464	Aqu2.1.41955_001	3.89e-19	sp|Q9Y297|FBW1A_HUMAN	1.98e-15	H.sapiens_F-box/WD_repeat-containing_protein_1A
twi_ss.14825	556.3382920814	-1.0467225221	0.2871688313	-3.644972602	0.0002674203	0.0017534684	Aqu2.1.06957_001	5.87e-65	sp|P28776|I23O1_MOUSE	5.38e-59	M.musculus_Indoleamine_23-dioxygenase_1
twi_ss.24371	1218.7430328387	2.283227468	0.2904350766	7.8614039844	3.79851541383114E-15	3.72470029160492E-13	None	None	None	None	None
twi_ss.5313	591.026774537	-0.6649830573	0.1996435649	-3.3308514487	0.0008658079	0.0046762081	Aqu2.1.26309_001	0.0	sp|Q9UNS1|TIM_HUMAN	0.0	H.sapiens_Protein_timeless_homolog
twi_ss.32005a	167.5008357069	1.5165776897	0.3145155737	4.8219478353	1.42163127765939E-06	1.920417591101E-05	Aqu2.1.32387_001	1.55e-04	sp|Q9WVK8|CP46A_MOUSE	2.48e-32	M.musculus_Cholesterol_24-hydroxylase
twi_ss.27464	612.5801975426	-0.6089533787	0.1737194082	-3.5053848337	0.0004559477	0.0027420327	Aqu2.1.21495_001	1.38e-119	None	None	None
twi_ss.15981	601.8290385463	-0.7499057577	0.2083800823	-3.5987400985	0.0003197626	0.0020317266	Aqu2.1.25611_001	2.76e-10	sp|Q63713|RASA2_RAT	1.28e-08	R.norvegicus_Ras_GTPase-activating_protein_2
twi_ss.22764	754.1467784022	1.2753649848	0.2590398723	4.9234311835	8.50397906701745E-07	1.22987462950401E-05	Aqu2.1.24066_001	1.20e-47	sp|Q2T9T9|FBXW9_BOVIN	5.68e-20	B.taurus_F-box/WD_repeat-containing_protein_9
twi_ss.10895	1184.8793857598	1.8332570384	0.2141077675	8.5623098135	1.10628438519497E-17	1.53723496579957E-15	Aqu2.1.39753_001	4.52e-71	sp|Q62985|SH2B1_RAT	2.71e-29	R.norvegicus_SH2B_adapter_protein_1
twi_ss.7260	1037.3102426845	1.7799818774	0.2205037088	8.0723443931	6.89610311083271E-16	7.75166842360757E-14	Aqu2.1.34274_001	1.16e-34	sp|Q9Y2H9|MAST1_HUMAN	2.56e-22	H.sapiens_Microtubule-associated_serine/threonine-protein_kinase_1
twi_ss.25944	995.2125101464	1.1260159273	0.173896411	6.4752108503	9.46796338872275E-11	3.68225209036514E-09	Aqu2.1.42722_001	1.70e-69	sp|Q9Y6H5|SNCAP_HUMAN	2.98e-19	H.sapiens_Synphilin-1
twi_ss.30160	926.9832322214	0.9935802886	0.2301851452	4.3164396536	1.58566004592255E-05	0.0001569877	Aqu2.1.17964_001	0.0	sp|Q6GL04|TERA_XENTR	4.39e-20	X.tropicalis_Transitional_endoplasmic_reticulum_ATPase
twi_ss.23134	618.822495339	-0.7220639062	0.1846435329	-3.9105832455	9.20735198657504E-05	0.0007103842	Aqu2.1.24607_001	3.20e-105	sp|Q9VVR9|C12C1_DROME	5.66e-52	D.melanogaster_Probable_cytochrome_P450_12c1_mitochondrial
twi_ss.554	1166.6767611856	1.7963471932	0.2530570155	7.0985868138	1.26039005716186E-12	7.17828462999856E-11	None	None	None	None	None
twi_ss.24324	955.1225365345	0.8302509109	0.2158780209	3.845926081	0.000120098	0.0008867688	Aqu2.1.16954_001	2.30e-73	sp|O96017|CHK2_HUMAN	5.31e-59	H.sapiens_Serine/threonine-protein_kinase_Chk2
twi_ss.10381	620.1160575339	-0.7128775271	0.1780816609	-4.0030934309	6.25195974607609E-05	0.0005065315	Aqu2.1.34888_001	1.90e-111	sp|Q58CR4|DOLK_BOVIN	1.47e-45	B.taurus_Dolichol_kinase
twi_ss.30802	266.3396137677	3.4218208185	0.4114107707	8.3172854535	9.00008103451219E-17	1.13122836711969E-14	None	None	None	None	None
twi_ss.5340	685.8222300349	-1.0367422276	0.2770269852	-3.742387143	0.0001822804	0.0012698893	Aqu2.1.24280_001	0.0	sp|Q6P1V8|MCM6Z_XENTR	0.0	X.tropicalis_Zygotic_DNA_replication_licensing_factor_mcm6
twi_ss.9017	966.493346102	0.6052781116	0.1750399835	3.4579420062	0.0005443185	0.003158761	Aqu2.1.37126_001	1.26e-119	sp|Q0MQI7|NDUV2_PONPY	2.38e-117	P.pygmaeus_NADH_dehydrogenase_[ubiquinone]_flavoprotein_2_mitochondrial
twi_ss.11912	662.8759843061	-0.5585048127	0.1720112332	-3.2469089501	0.0011666571	0.0060191014	Aqu2.1.24638_001	1.88e-77	sp|Q7T6Y2|YR831_MIMIV	2.90e-16	A.polyphaga_Putative_serine/threonine-protein_kinase/receptor_R831
twi_ss.6918	1054.3421605729	1.335190973	0.182060027	7.3337953136	2.23724710058991E-13	1.55054843806456E-11	Aqu2.1.20772_001	7.12e-24	sp|O75177|CREST_HUMAN	2.34e-18	H.sapiens_Calcium-responsive_transactivator
twi_ss.25593	939.7778382503	0.7937659699	0.1887299932	4.2058284248	2.6012752948642E-05	0.0002402487	Aqu2.1.30305_001	7.08e-129	sp|Q99J27|ACATN_MOUSE	6.22e-116	M.musculus_Acetyl-coenzyme_A_transporter_1
twi_ss.16352	1059.5513207661	0.9869853327	0.176107014	5.6044635023	2.08901002106553E-08	0.000000464	Aqu2.1.33518_001	1.17e-97	sp|Q6ZQH8|NU188_MOUSE	1.26e-68	M.musculus_Nucleoporin_NUP188_homolog
twi_ss.21993	536.946858252	-1.9378901529	0.2509042696	-7.7236236595	1.13068351785124E-14	1.02847567880337E-12	None	None	sp|Q24120|CAPU_DROME	1.73e-06	D.melanogaster_Protein_cappuccino
twi_ss.23500	934.0968280945	0.8240322748	0.1977076385	4.1679334256	3.07373672859052E-05	0.0002767664	Aqu2.1.24599_001	1.94e-105	sp|Q8N2S1|LTBP4_HUMAN	8.42e-05	H.sapiens_Latent-transforming_growth_factor_beta-binding_protein_4
twi_ss.2575	594.2845255685	-1.0978068563	0.2135649946	-5.1403876286	2.74172255455161E-07	4.54521055626265E-06	Aqu2.1.26826_001	7.80e-165	sp|Q6PA43|GNPI2_XENLA	3.80e-164	X.laevis_Glucosamine-6-phosphate_isomerase_2
twi_ss.864	994.9315450898	0.8937225731	0.1945972726	4.5926777971	4.37594412781807E-06	5.15567136865894E-05	Aqu2.1.28876_001	3.53e-63	sp|Q4KMD7|STPAP_DANRE	3.10e-38	D.rerio_Speckle_targeted_PIP5K1A-regulated_poly(A)_polymerase
twi_ss.1981	832.1313465673	0.8214405827	0.1722903095	4.7677700793	1.86276191066237E-06	2.42281713798851E-05	Aqu2.1.30289_001	3.22e-54	sp|Q9I7F7|PR2_DROME	6.45e-69	D.melanogaster_Tyrosine-protein_kinase_PR2
twi_ss.2967	650.3607598749	-1.891552451	0.2152607186	-8.7872625487	1.53248344093801E-18	2.36738726864905E-16	Aqu2.1.38623_001	2.71e-05	None	None	None
twi_ss.20268c	611.026201714	1.3856724965	0.2430418982	5.7013729188	1.18846318879265E-08	2.82089133875487E-07	None	None	None	None	None
twi_ss.5446	670.7003133305	-1.0756593978	0.1796684559	-5.986912909	2.13861219293921E-09	6.0591090531921E-08	Aqu2.1.29371_001	9.16e-172	sp|P34275|IVD_CAEEL	3.62e-102	C.elegans_Probable_acyl-CoA_dehydrogenase_6
c24971_g1	527.5189004684	-1.0742381985	0.234298021	-4.5849222027	4.5415550483991E-06	5.32357270870419E-05	None	None	None	None	None
twi_ss.10028	1038.4961989678	1.2769974522	0.1909996743	6.6858619364	2.29569383744208E-11	0.000000001	None	None	None	None	None
twi_ss.26510	836.4053058922	0.9660867219	0.2302217867	4.196330573	2.7127422139843E-05	0.000249129	Aqu2.1.39958_001	0.0	sp|Q9BWD1|THIC_HUMAN	0.0	H.sapiens_Acetyl-CoA_acetyltransferase_cytosolic
twi_ss.5302	396.3783231208	-1.6036931955	0.3200789489	-5.0103051165	5.43438058512405E-07	8.22954501313529E-06	None	None	None	None	None
twi_ss.14766	973.7122242671	1.141310517	0.231602575	4.9278835397	8.31251374028947E-07	1.20533628708172E-05	Aqu2.1.22822_001	1.20e-19	sp|Q80U35|ARHGH_MOUSE	5.79e-15	M.musculus_Rho_guanine_nucleotide_exchange_factor_17
twi_ss.31465	702.7794573399	-0.6083647388	0.1754225042	-3.4679971177	0.0005243529	0.0030662444	Aqu2.1.38821_001	1.18e-60	sp|Q9HAR2|AGRL3_HUMAN	1.36e-40	H.sapiens_Adhesion_G_protein-coupled_receptor_L3
twi_ss.26413	494.758720379	-1.7682803493	0.2276288743	-7.7682603085	7.9571406792017E-15	7.35889144017677E-13	None	None	None	None	None
twi_ss.12135	671.1113322522	0.6098580506	0.1720253499	3.5451638442	0.0003923691	0.0024169727	Aqu2.1.37265_001	2.06e-07	sp|Q9CW79|GOGA1_MOUSE	4.11e-24	M.musculus_Golgin_subfamily_A_member_1
twi_ss.9968	987.2080840303	1.0457381646	0.2478708767	4.2188827441	2.45515908310864E-05	0.0002290488	Aqu2.1.31215_001	1.82e-33	sp|P97603|NEO1_RAT	1.94e-14	R.norvegicus_Neogenin_
twi_ss.31591	703.2452709738	-0.8406827662	0.1885990148	-4.4575140919	8.2915587996161E-06	8.98425485607306E-05	Aqu2.1.40914_001	8.95e-11	None	None	None
twi_ss.11657	1008.9416066737	2.3874838547	0.2623624952	9.0999433938	9.03789224677357E-20	1.61235997682441E-17	Aqu2.1.11519_001	1.77e-06	sp|P21439|MDR3_HUMAN	1.08e-20	H.sapiens_Phosphatidylcholine_translocator_ABCB4
twi_ss.28817	936.7748821405	1.4351347292	0.2996457272	4.7894383229	1.67248793230117E-06	2.20122019533518E-05	Aqu2.1.42503_001	0.0	sp|Q9Y0A1|ITPR_CAEEL	0.0	C.elegans_Inositol_145-trisphosphate_receptor_itr-1
twi_ss.2201	612.0211248018	-0.9859693238	0.2116446537	-4.6586072773	3.18355889349236E-06	3.90904842463814E-05	Aqu2.1.42068_001	7.89e-06	sp|Q6NLG7|RFA3B_ARATH	3.51e-15	A.thaliana_Replication_protein_A_14_kDa_subunit_B
twi_ss.1139	867.22502386	0.8048466824	0.2311675236	3.4816598371	0.0004983163	0.0029436962	Aqu2.1.26133_001	3.51e-10	sp|Q8BRH0|TMTC3_MOUSE	2.27e-42	M.musculus_Transmembrane_and_TPR_repeat-containing_protein_3
twi_ss.16436	1055.1791724404	1.7692007273	0.3057652004	5.7861415395	7.2021535970926E-09	1.79500958177276E-07	Aqu2.1.30022_001	5.55e-134	sp|Q8QFV0|KCNT1_CHICK	6.65e-88	G.gallus_Potassium_channel_subfamily_T_member_1
twi_ss.29011	899.9569493468	0.749371415	0.1623507306	4.6157563458	3.91666251602809E-06	4.67833917465265E-05	None	None	None	None	None
twi_ss.25546	598.0022692397	-0.7039533895	0.2239514178	-3.1433308008	0.0016703695	0.0080778346	Aqu2.1.12850_001	7.22e-40	sp|Q9NRN9|METL5_HUMAN	6.82e-46	H.sapiens_Methyltransferase-like_protein_5
twi_ss.31922	591.9269952044	-0.7716813787	0.1907245431	-4.0460517881	5.20887141235238E-05	0.0004334508	Aqu2.1.43549_001	2.39e-42	sp|Q9H8W5|TRI45_HUMAN	2.20e-16	H.sapiens_Tripartite_motif-containing_protein_45
twi_ss.5338	686.8451030658	-0.9088293459	0.1879462631	-4.8355808236	1.32757418027679E-06	1.80837838586275E-05	Aqu2.1.27297_001	1.35e-130	sp|P31937|3HIDH_HUMAN	3.43e-116	H.sapiens_3-hydroxyisobutyrate_dehydrogenase_mitochondrial
twi_ss.3654	718.1997802741	-1.4034205966	0.2776510176	-5.0546207566	4.31246831405769E-07	6.6951069550814E-06	Aqu2.1.28506_001	1.85e-101	sp|Q9UKL6|PPCT_HUMAN	7.51e-62	H.sapiens_Phosphatidylcholine_transfer_protein
twi_ss.15468	694.0177790125	0.7606856615	0.2391112864	3.1813038733	0.0014661376	0.0072551246	Aqu2.1.31939_001	8.70e-15	sp|Q5R6U3|FDFT_PONAB	2.64e-13	P.abelii_Squalene_synthase
twi_ss.1976	932.1699481842	0.6401820274	0.1685568734	3.7980179308	0.0001458578	0.0010484167	Aqu2.1.20688_001	8.26e-04	sp|Q8WYB5|KAT6B_HUMAN	4.06e-53	H.sapiens_Histone_acetyltransferase_KAT6B
twi_ss.26272b	803.4769778634	0.8480663197	0.1606140609	5.2801499123	1.2907823206293E-07	2.32618602384753E-06	Aqu2.1.16973_001	1.87e-10	sp|Q92574|TSC1_HUMAN	1.89e-15	H.sapiens_Hamartin
twi_ss.11208	891.3205425943	1.6832344513	0.1998856602	8.4209865246	3.73327212768887E-17	4.86945475824777E-15	Aqu2.1.28784_001	0.0	sp|Q8INF0|GCY8E_DROME	1.04e-174	D.melanogaster_Soluble_guanylate_cyclase_88E
twi_ss.29118	759.0968660239	0.8469543627	0.2322776966	3.6463008504	0.0002660425	0.0017457539	Aqu2.1.41087_001	1.73e-47	sp|Q5T5P2|SKT_HUMAN	5.72e-04	H.sapiens_Sickle_tail_protein_homolog
twi_ss.10111	784.4157306205	1.0203782549	0.2375618095	4.2952116627	1.74526739898093E-05	0.0001710582	Aqu2.1.37518_001	6.44e-83	sp|Q9CY18|SNX7_MOUSE	4.27e-13	M.musculus_Sorting_nexin-7
twi_ss.4085	729.0536840444	0.7407455217	0.2387839202	3.102158307	0.0019211519	0.0090747681	Aqu2.1.19145_001	1.83e-11	None	None	None
twi_ss.24188	595.1904353098	-0.7569428642	0.1778797807	-4.2553620265	2.08711036183274E-05	0.0001995601	None	None	None	None	None
twi_ss.16656	540.2526869758	-1.6073933307	0.2749353479	-5.8464411459	0.000000005	1.30638436383337E-07	Aqu2.1.25345_001	1.36e-04	None	None	None
twi_ss.4473	1194.4348523754	1.7249169071	0.275170524	6.2685380771	3.64453508887537E-10	1.25346622235798E-08	Aqu2.1.43076_001	9.23e-22	sp|Q05752|NDUA7_BOVIN	4.68e-05	B.taurus_NADH_dehydrogenase_[ubiquinone]_1_alpha_subcomplex_subunit_7
twi_ss.2735	912.4602267082	1.0033689374	0.2371110572	4.2316412791	2.31992200930381E-05	0.0002179025	Aqu2.1.23428_001	3.86e-172	sp|Q2KJG3|SYNC_BOVIN	4.86e-176	B.taurus_Asparagine--tRNA_ligase_cytoplasmic
twi_ss.413b	655.9193850192	-0.9064457173	0.2118485481	-4.2787440623	1.87950826623452E-05	0.0001823585	None	None	None	None	None
twi_ss.31235	856.6288319873	0.8595552784	0.1997979031	4.3021236217	1.69168877083504E-05	0.0001664008	Aqu2.1.19982_001	1.72e-61	sp|Q9TZM3|LRK1_CAEEL	8.32e-109	C.elegans_Leucine-rich_repeat_serine/threonine-protein_kinase_1
c26032_g1	599.1083318385	-0.5667378196	0.1760779735	-3.2186752739	0.0012878424	0.0065174629	None	None	None	None	None
twi_ss.17595	752.9778357682	0.9658647281	0.2402881838	4.0196097571	5.82946196891735E-05	0.0004771944	Aqu2.1.40981_001	5.62e-04	sp|Q8R054|SRPX2_MOUSE	3.20e-04	M.musculus_Sushi_repeat-containing_protein_SRPX2
twi_ss.827	822.7964201548	1.4861975034	0.2147644106	6.9201293617	4.51231403886541E-12	2.26451012346109E-10	Aqu2.1.29969_001	4.79e-161	sp|Q3KR37|GRM1B_HUMAN	3.23e-83	H.sapiens_GRAM_domain-containing_protein_1B
twi_ss.23410	496.1897312791	-1.0344677297	0.2565018457	-4.0329835713	5.50731312518629E-05	0.0004543205	Aqu2.1.27060_001	1.60e-33	sp|Q91VY9|ZN622_MOUSE	8.86e-28	M.musculus_Zinc_finger_protein_622
twi_ss.11513	593.2452929256	-0.6316569115	0.1830543962	-3.4506514153	0.0005592354	0.0032297361	Aqu2.1.24975_001	1.42e-13	sp|Q32KU6|TSN6_BOVIN	1.51e-12	B.taurus_Tetraspanin-6
twi_ss.11247	567.1898262839	-0.9064216311	0.1908543672	-4.749284202	2.04137896129657E-06	2.63284566407522E-05	Aqu2.1.34895_001	5.49e-73	sp|Q2T9K6|FEM1C_XENLA	2.62e-22	X.laevis_Protein_fem-1_homolog_C
twi_ss.4575	527.2317373741	-1.1413077743	0.1914160491	-5.9624455715	2.48490435935103E-09	6.94066417623985E-08	Aqu2.1.35259_001	5.07e-107	sp|Q6P2U9|CSN3_DANRE	4.82e-96	D.rerio_COP9_signalosome_complex_subunit_3
twi_ss.13574	538.5376260391	-0.9355382325	0.2059105166	-4.5434213257	5.53484684637627E-06	6.34533934477598E-05	Aqu2.1.13153_001	2.05e-53	None	None	None
c15405_g1	556.2224926151	-0.7803662947	0.2224819314	-3.5075490838	0.0004522549	0.0027239714	None	None	None	None	None
twi_ss.3420	815.1537464112	0.5220736268	0.160021886	3.2625138968	0.0011042876	0.0057625515	Aqu2.1.22704_001	0.0	sp|Q32TF8|EFHC2_DANRE	0.0	D.rerio_EF-hand_domain-containing_family_member_C2
twi_ss.18561	590.6537318094	-1.2182561613	0.2415328478	-5.0438529266	4.56250040395615E-07	7.04030475280109E-06	Aqu2.1.29321_001	3.34e-68	sp|Q66KC4|HSDL2_XENTR	1.33e-47	X.tropicalis_Hydroxysteroid_dehydrogenase-like_protein_2
twi_ss.10276	349.9000580808	1.1135528406	0.2433829741	4.5753111726	4.75512684604449E-06	5.5433713131038E-05	Aqu2.1.27357_001	8.29e-31	sp|Q07496|EPHA4_CHICK	2.61e-42	G.gallus_Ephrin_type-A_receptor_4
twi_ss.906	543.3702511498	-1.6310343044	0.2346957326	-6.9495694973	3.66402590244242E-12	1.87973365963521E-10	None	None	None	None	None
c24093_g1	586.8360726514	-1.0708418926	0.2204740368	-4.8569977122	1.19178970662705E-06	0.000016453	None	None	None	None	None
twi_ss.3890	508.5682097663	-0.9901761994	0.1973500327	-5.0173601997	5.23862952097034E-07	7.95489201064645E-06	Aqu2.1.24181_001	5.82e-05	sp|Q16994|FMR2_ANTEL	2.07e-06	A.elegantissima_Antho-RFamide_neuropeptides_type_2
c27848_g1	641.4865444618	-0.5906171458	0.186133005	-3.1730919816	0.0015082473	0.0074289375	None	None	None	None	None
twi_ss.26703a	811.0077448158	0.7913892334	0.2079283095	3.8060677517	0.0001411937	0.0010201956	Aqu2.1.37095_001	1.67e-49	sp|Q14568|HS902_HUMAN	4.20e-47	H.sapiens_Heat_shock_protein_HSP_90-alpha_A2
twi_ss.913	1071.6001698143	1.3605717419	0.2230450743	6.0999856013	1.06078020345813E-09	3.23760421479294E-08	Aqu2.1.22703_001	1.39e-58	sp|P24346|DDX3_XENLA	1.69e-52	X.laevis_Putative_ATP-dependent_RNA_helicase_an3
twi_ss.31893	778.4319743465	0.9017061745	0.2190110999	4.117171116	3.8355129937775E-05	0.0003336287	Aqu2.1.23480_001	1.31e-04	sp|O08746|MATN2_MOUSE	6.96e-04	M.musculus_Matrilin-2
c31314_g1	947.5178341048	1.2639561093	0.1814401246	6.9662436156	3.25515280391826E-12	1.69513155054516E-10	None	None	None	None	None
c32723_g1	555.3328605946	-0.7789292769	0.1862891775	-4.1812910827	2.898585058192E-05	0.0002635701	None	None	None	None	None
twi_ss.20053	517.4150815965	-1.0744633822	0.1995345228	-5.3848495335	7.25052761135228E-08	1.38652551527741E-06	Aqu2.1.25694_001	4.04e-81	sp|P05455|LA_HUMAN	8.40e-55	H.sapiens_Lupus_La_protein
twi_ss.30671	370.8879633493	0.6345600612	0.1955351392	3.245248213	0.0011734829	0.0060483036	Aqu2.1.39184_001	2.89e-08	sp|P20241|NRG_DROME	2.12e-06	D.melanogaster_Neuroglian
c33001_g1	891.9424456718	1.4783789874	0.225829282	6.5464450594	5.89228116326393E-11	2.39607880480256E-09	None	None	None	None	None
twi_ss.5308	620.6377072359	-1.3358551641	0.185329271	-7.2080095969	5.67756297833498E-13	3.52799935903189E-11	Aqu2.1.27290_001	0.0	sp|O75191|XYLB_HUMAN	0.0	H.sapiens_Xylulose_kinase
twi_ss.26136	843.9866987662	0.9742450339	0.1809739353	5.3833444722	7.31144236706972E-08	1.39624312385505E-06	Aqu2.1.26132_001	7.54e-07	None	None	None
twi_ss.1956	694.6475822257	0.8031440942	0.2350176837	3.4173772865	0.0006322759	0.0035797898	Aqu2.1.26767_001	1.24e-74	sp|O75808|CAN15_HUMAN	5.83e-106	H.sapiens_Calpain-15
twi_ss.23826	820.2192632817	0.5836410177	0.1666409692	3.5023861209	0.0004611109	0.002768868	Aqu2.1.36605_001	0.0	sp|Q5ZMA6|NADE_CHICK	0.0	G.gallus_Glutamine-dependent_NAD(+)_synthetase
twi_ss.4469	557.958410197	-1.0834112137	0.2081663259	-5.2045459756	1.94471475473036E-07	3.36515972451839E-06	Aqu2.1.39935_001	7.43e-64	sp|Q642C0|DNJC8_RAT	2.91e-46	R.norvegicus_DnaJ_homolog_subfamily_C_member_8
twi_ss.14408	500.7806407657	-1.2851899374	0.1965255668	-6.5395559393	6.17017605483109E-11	2.49076946376919E-09	Aqu2.1.40634_001	2.71e-77	sp|Q8WUN7|UBTD2_HUMAN	1.91e-56	H.sapiens_Ubiquitin_domain-containing_protein_2
twi_ss.16546	819.8947022009	1.2949185103	0.1792641048	7.223523706	5.0657463423118E-13	3.19812826158918E-11	Aqu2.1.27417_001	2.72e-08	sp|Q9Z0R6|ITSN2_MOUSE	1.43e-09	M.musculus_Intersectin-2
twi_ss.22034	813.9152702969	0.9045734356	0.2672768068	3.3844067737	0.0007133224	0.0039655791	None	None	None	None	None
twi_ss.21320	593.7978403319	-0.9788309943	0.169022811	-5.7911177116	0.000000007	0.000000175	Aqu2.1.38171_001	4.44e-143	sp|A8E7G4|FA45A_DANRE	2.39e-98	D.rerio_Protein_FAM45A
twi_ss.24132	862.0647045037	0.8289507841	0.1882544845	4.4033521242	1.06590947592951E-05	0.0001118578	Aqu2.1.41849_001	1.33e-127	sp|Q9WU60|ATRN_MOUSE	3.51e-53	M.musculus_Attractin
twi_ss.24875	616.191483357	-0.8538790292	0.2400446484	-3.5571675301	0.0003748751	0.0023237046	Aqu2.1.28198_001	1.65e-32	sp|B2RPU2|PLHD1_MOUSE	1.50e-31	M.musculus_Pleckstrin_homology_domain-containing_family_D_member_1
twi_ss.10091	893.9802008859	1.1017255619	0.1937289488	5.6869433752	1.29333316162053E-08	3.0488702971126E-07	Aqu2.1.35178_001	3.10e-09	sp|P16473|TSHR_HUMAN	6.29e-81	H.sapiens_Thyrotropin_receptor
twi_ss.9064	518.7706408031	-0.7724197127	0.2143567195	-3.6034313017	0.0003140438	0.0020009075	None	None	None	None	None
twi_ss.3823	862.5385047655	1.1857698125	0.2441972342	4.8557872348	1.19909399374406E-06	1.65373302319255E-05	Aqu2.1.26326_001	0.0	sp|Q6V0I7|FAT4_HUMAN	2.82e-10	H.sapiens_Protocadherin_Fat_4
twi_ss.26336	901.3375330214	1.1277489956	0.1995337887	5.6519199228	1.58665510058889E-08	3.62896499929561E-07	Aqu2.1.42689_001	7.71e-07	sp|Q9JHG7|PK3CG_MOUSE	5.74e-168	M.musculus_Phosphatidylinositol_45-bisphosphate_3-kinase_catalytic_subunit_gamma_isoform
twi_ss.12013	768.2453991063	0.8012919684	0.1840400841	4.3538991654	1.33737240119688E-05	0.0001358098	Aqu2.1.33455_001	2.99e-10	sp|Q80VK6|ARH38_MOUSE	3.85e-55	M.musculus_Rho_guanine_nucleotide_exchange_factor_38
c34683_g1	688.2219647515	-0.5685748464	0.1785837103	-3.183800165	0.0014535532	0.0072018731	None	None	None	None	None
twi_ss.29366b	886.1362827718	0.9090421959	0.2160375337	4.2077975085	2.57871779767252E-05	0.0002386436	Aqu2.1.36106_001	0.0	sp|Q9ULH1|ASAP1_HUMAN	8.63e-109	H.sapiens_Arf-GAP_with_SH3_domain_ANK_repeat_and_PH_domain-containing_protein_1
twi_ss.14747	740.1619140914	0.7042392149	0.1777568991	3.9618108692	7.43834530289519E-05	0.0005896936	Aqu2.1.02449_001	1.77e-69	sp|Q8CIA9|MF14B_MOUSE	3.90e-156	M.musculus_Hippocampus_abundant_transcript-like_protein_1
twi_ss.1296	756.0670898668	0.6568547362	0.2132220044	3.0806142077	0.0020657411	0.0096408226	Aqu2.1.33538_001	1.27e-21	None	None	None
twi_ss.23547	483.297096195	-1.1913639791	0.2353586269	-5.0619091174	4.15078892548262E-07	6.4809494843278E-06	Aqu2.1.35251_001	5.77e-38	sp|Q9ERS5|PKHA2_MOUSE	4.01e-06	M.musculus_Pleckstrin_homology_domain-containing_family_A_member_2
twi_ss.4124	491.7915655598	-1.7508684043	0.2428593514	-7.2093925741	5.62020156363476E-13	3.50812220400967E-11	Aqu2.1.34917_001	7.47e-07	sp|Q7SYB5|DEFI6_DANRE	6.78e-04	D.rerio_Differentially_expressed_in_FDCP_6_homolog
twi_ss.10170	652.6162697966	-0.700366973	0.1662311555	-4.2132112419	2.51765395458698E-05	0.0002340329	Aqu2.1.33097_001	2.15e-63	sp|Q8N7A1|KLDC1_HUMAN	3.51e-34	H.sapiens_Kelch_domain-containing_protein_1
twi_ss.24356	863.999146642	0.9871355785	0.2218772258	4.4490171305	8.62641365468515E-06	9.30981258356905E-05	Aqu2.1.22872_001	5.80e-44	sp|Q12756|KIF1A_HUMAN	6.65e-44	H.sapiens_Kinesin-like_protein_KIF1A
twi_ss.11061	485.4153766221	-1.0298429846	0.2104370811	-4.893828499	9.88930257290579E-07	1.4087366983713E-05	Aqu2.1.43365_001	1.89e-35	sp|Q5R4F8|C42S2_PONAB	1.37e-17	P.abelii_CDC42_small_effector_protein_2
twi_ss.30882	991.0614513437	1.6446641725	0.3507161841	4.6894447625	2.73947370273121E-06	3.41995154979338E-05	Aqu2.1.29075_001	5.65e-110	sp|Q96RL7|VP13A_HUMAN	2.81e-21	H.sapiens_Vacuolar_protein_sorting-associated_protein_13A
twi_ss.14602	993.3668688229	1.5836871144	0.2082821593	7.6035658538	2.8808055230355E-14	2.47247381598942E-12	None	None	None	None	None
twi_ss.18282	623.4932128447	-0.9172470411	0.2552240335	-3.5938897626	0.0003257777	0.0020647273	None	None	None	None	None
twi_ss.13803	652.7548374502	-0.6571137676	0.2051495167	-3.203096834	0.0013595826	0.006804557	Aqu2.1.37853_001	1.41e-04	None	None	None
c25077_g1	984.3455421827	1.377372012	0.2003778587	6.8738732947	6.24817098257766E-12	3.05255166095826E-10	None	None	None	None	None
twi_ss.23405	797.8501431051	0.9821662905	0.193836712	5.0669776666	4.0418168259382E-07	6.33943952755775E-06	Aqu2.1.43675_001	0.0	sp|A2ALK8|PTN3_MOUSE	0.0	M.musculus_Tyrosine-protein_phosphatase_non-receptor_type_3
twi_ss.2346	480.6850465395	-1.1522223685	0.2207854585	-5.2187421041	1.80142390908277E-07	3.14475845542656E-06	Aqu2.1.41364_001	6.71e-127	sp|Q6DGM3|RM15_DANRE	3.58e-45	D.rerio_39S_ribosomal_protein_L15_mitochondrial
twi_ss.1746	425.0711291168	4.0654352336	0.2679923481	15.1699675826	5.5904423328865E-52	6.1834764555591E-49	Aqu2.1.42036_001	2.29e-11	sp|O45782|ARD17_CAEEL	2.71e-09	C.elegans_Arrestin_domain-containing_protein_17
twi_ss.4059	822.5970166381	1.5193422959	0.2092133685	7.2621664028	3.80939147140368E-13	2.45541475448146E-11	Aqu2.1.24787_001	1.20e-06	sp|Q8WZ42|TITIN_HUMAN	6.08e-04	H.sapiens_Titin
twi_ss.30811	722.3554415628	0.8333642334	0.2310972885	3.606118612	0.0003108111	0.0019848843	Aqu2.1.30735_001	7.17e-38	None	None	None
twi_ss.31664	534.5478492753	-0.8246766167	0.2425514803	-3.4000065297	0.0006738424	0.0037718808	Aqu2.1.34267_001	5.90e-25	sp|Q9MZD2|FLNB_RABIT	1.50e-08	O.cuniculus_Filamin-B_
twi_ss.18361	847.8651687036	1.0506310211	0.1977096264	5.3140104514	1.07238463789887E-07	1.97690533381196E-06	Aqu2.1.35103_001	2.67e-138	sp|E1BYA3|PTSS2_CHICK	5.54e-119	G.gallus_Phosphatidylserine_synthase_2
twi_ss.22667	870.0372581605	0.6803129341	0.187171828	3.6346972804	0.0002783072	0.0018086372	Aqu2.1.12858_001	0.0	sp|A7SD85|CDC5L_NEMVE	0.0	N.vectensis_Cell_division_cycle_5-related_protein
twi_ss.23066b	542.6375447587	-0.8092898673	0.2118919214	-3.8193521582	0.0001338026	0.0009762296	None	None	None	None	None
twi_ss.25279	779.089567441	1.0739966231	0.2178994058	4.9288643962	8.27089539209834E-07	1.20119117322638E-05	Aqu2.1.31801_001	4.75e-08	None	None	None
twi_ss.4014	782.3129330911	1.4231450131	0.3600168449	3.952995626	7.71788484531279E-05	0.0006094088	Aqu2.1.18013_001	5.15e-14	sp|Q95218|DMBT1_RABIT	5.52e-05	O.cuniculus_Deleted_in_malignant_brain_tumors_1_protein
twi_ss.16552	503.9339211265	-1.1097137683	0.2870001232	-3.8665968361	0.0001103647	0.0008269774	Aqu2.1.02985_001	3.07e-29	sp|Q8K2I4|MANBA_MOUSE	4.37e-04	M.musculus_Beta-mannosidase
twi_ss.14431	630.7538973923	-0.6699553262	0.2043091049	-3.2791261389	0.0010412908	0.00546954	Aqu2.1.25746_001	1.35e-40	sp|Q9NRY5|F1142_HUMAN	1.44e-47	H.sapiens_Protein_FAM114A2
twi_ss.30746	725.7937409432	0.7946195803	0.180113823	4.4117634461	1.0253209965609E-05	0.0001080906	Aqu2.1.38315_001	1.40e-49	sp|Q9UBS5|GABR1_HUMAN	5.63e-14	H.sapiens_Gamma-aminobutyric_acid_type_B_receptor_subunit_1
twi_ss.31529	991.8196698493	1.4218471941	0.2231627524	6.3713463766	1.8737592052772E-10	6.87177580163464E-09	Aqu2.1.35515_001	0.0	sp|Q5VU65|P210L_HUMAN	1.73e-102	H.sapiens_Nuclear_pore_membrane_glycoprotein_210-like
twi_ss.4550	886.6480134231	1.5379525261	0.4014191771	3.8312881247	0.0001274741	0.0009347426	Aqu2.1.32895_001	4.84e-61	sp|Q6PC64|ELOV6_DANRE	2.63e-49	D.rerio_Elongation_of_very_long_chain_fatty_acids_protein_6
twi_ss.31818	534.4929217956	-0.862114616	0.2265633492	-3.8051812833	0.0001417004	0.0010222538	Aqu2.1.24902_001	2.66e-05	sp|Q9UHY8|FEZ2_HUMAN	5.22e-07	H.sapiens_Fasciculation_and_elongation_protein_zeta-2
twi_ss.273a	614.3227022665	-0.7435321163	0.1694524116	-4.3878520768	1.14475587745775E-05	0.0001190925	Aqu2.1.25865_001	1.50e-68	sp|Q8QG64|RBX1_SALSA	1.84e-58	S.salar_RING-box_protein_1
twi_ss.10072	971.5727111172	1.1358831266	0.3596737583	3.1580928563	0.0015880497	0.0077433872	Aqu2.1.38406_001	1.73e-63	sp|Q99698|LYST_HUMAN	3.48e-05	H.sapiens_Lysosomal-trafficking_regulator
twi_ss.11814	608.6207397027	-1.4589902785	0.186394178	-7.8274455476	4.97882164380459E-15	4.79701658865799E-13	Aqu2.1.34861_001	4.51e-11	None	None	None
twi_ss.1227	518.0871869864	-1.2847208332	0.2429379956	-5.2882663746	1.23481070343957E-07	2.23754820258919E-06	Aqu2.1.19341_001	1.26e-160	sp|P42620|YQJG_ECOLI	2.17e-120	E.coli_Glutathionyl-hydroquinone_reductase_YqjG
twi_ss.4777	645.9370043544	-0.705705536	0.2275426895	-3.1014203873	0.0019259465	0.0090958623	Aqu2.1.42605_001	3.21e-32	sp|P08712|ENPL_MESAU	9.52e-31	M.auratus_Endoplasmin_
twi_ss.20783	842.4927196955	1.792266291	0.2258473079	7.9357434356	2.09238150889896E-15	2.15087485070908E-13	Aqu2.1.37880_001	2.00e-40	sp|Q8WY64|MYLIP_HUMAN	5.40e-12	H.sapiens_E3_ubiquitin-protein_ligase_MYLIP
twi_ss.7796	562.89491778	-0.8173721697	0.1919573744	-4.2580920488	2.06179056294749E-05	0.0001974805	None	None	sp|B2RZ50|CDKN3_RAT	6.40e-42	R.norvegicus_Cyclin-dependent_kinase_inhibitor_3
twi_ss.29381	920.3031993354	1.5492554895	0.1713669721	9.040572234	1.55853784138406E-19	2.69354302437199E-17	Aqu2.1.39939_001	3.14e-08	None	None	None
twi_ss.7451	780.1592432386	0.6823602976	0.1865200969	3.6583741318	0.0002538203	0.0016782207	Aqu2.1.23857_001	0.0	sp|Q8BGG7|UBS3B_MOUSE	3.10e-83	M.musculus_Ubiquitin-associated_and_SH3_domain-containing_protein_B
twi_ss.2677a	555.5587279968	-1.174369224	0.2124808535	-5.5269413918	3.25861757620576E-08	6.88387889687884E-07	Aqu2.1.35077_001	1.17e-25	sp|Q90YW1|RL8_ICTPU	3.55e-21	I.punctatus_60S_ribosomal_protein_L8
twi_ss.24335	536.471044492	-0.624193049	0.2005923252	-3.1117494071	0.001859823	0.0088288112	Aqu2.1.10017_001	5.74e-05	sp|Q86SZ2|TPC6B_HUMAN	3.05e-25	H.sapiens_Trafficking_protein_particle_complex_subunit_6B
twi_ss.19208	885.8429607681	1.0211606901	0.2693605924	3.7910545151	0.000150009	0.0010743459	None	None	None	None	None
twi_ss.24935	758.3692312712	0.8742069066	0.2796240759	3.1263649376	0.0017698178	0.0084786905	None	None	None	None	None
twi_ss.2197	852.6788289731	0.6734605159	0.1957065217	3.4411756453	0.0005791924	0.003329002	Aqu2.1.33587_001	5.84e-07	None	None	None
twi_ss.6275	625.3246401134	-0.753831696	0.2218156864	-3.3984598119	0.0006776642	0.0037909711	Aqu2.1.23542_001	2.86e-14	sp|Q6S5G3|TOC90_ARATH	7.08e-14	A.thaliana_Translocase_of_chloroplast_90_chloroplastic
twi_ss.8452a	698.0306907652	1.2425636483	0.2030952173	6.118133479	9.4677749178309E-10	2.94823099130473E-08	Aqu2.1.25864_001	3.33e-20	sp|Q5XK67|RPAC2_XENLA	5.35e-14	X.laevis_DNA-directed_RNA_polymerases_I_and_III_subunit_RPAC2
twi_ss.29927	640.842892393	-0.7967838538	0.1892439328	-4.210353495	2.54971423669676E-05	0.0002365136	None	None	None	None	None
twi_ss.25731	783.1270481915	1.174440293	0.1871349062	6.2759017919	3.4761355635379E-10	0.000000012	Aqu2.1.37410_001	5.34e-153	sp|Q28GP7|SNX33_XENTR	5.48e-27	X.tropicalis_Sorting_nexin-33
twi_ss.10191a	581.909931323	-0.9063676673	0.1968657383	-4.6039888654	4.1447463272284E-06	0.000049168	Aqu2.1.27336_001	7.37e-29	sp|Q5PQ59|ALKB6_XENLA	2.60e-16	X.laevis_Alpha-ketoglutarate-dependent_dioxygenase_alkB_homolog_6
twi_ss.30564	537.9044345925	-1.4885731049	0.2820585668	-5.2775319743	1.30935363434383E-07	2.3541122689776E-06	Aqu2.1.26916_001	7.15e-96	sp|Q9D287|SPF27_MOUSE	1.37e-75	M.musculus_Pre-mRNA-splicing_factor_SPF27
twi_ss.31478	854.9441364013	0.6884138075	0.2082730256	3.3053430975	0.000948602	0.0050511732	Aqu2.1.43687_001	1.24e-157	sp|O75400|PR40A_HUMAN	3.52e-24	H.sapiens_Pre-mRNA-processing_factor_40_homolog_A
twi_ss.31263	752.5194047099	0.9100671065	0.2027972223	4.4875718519	0.000007204	7.95224270122116E-05	Aqu2.1.35039_001	0.0	sp|P33277|GAP1_SCHPO	4.33e-96	S.pombe_GTPase-activating_protein
twi_ss.31431	512.4657183381	-0.8646266686	0.2541471811	-3.4020706615	0.0006687734	0.0037488188	Aqu2.1.34624_001	1.83e-32	sp|Q6NUP7|PP4R4_HUMAN	2.28e-32	H.sapiens_Serine/threonine-protein_phosphatase_4_regulatory_subunit_4
twi_ss.30136b	931.3256060737	1.7629154347	0.3628385585	4.8586772091	1.18172611860771E-06	1.63222230927775E-05	Aqu2.1.38788_001	6.21e-04	None	None	None
twi_ss.18594	881.4210954155	0.7008744212	0.194415748	3.6050290596	0.000312118	0.0019895544	Aqu2.1.13957_001	9.12e-102	sp|P37199|NU155_RAT	6.99e-93	R.norvegicus_Nuclear_pore_complex_protein_Nup155
twi_ss.406	584.4365729907	-0.7247970955	0.2110221945	-3.4346960389	0.0005932188	0.0033983192	Aqu2.1.39198_001	3.73e-110	sp|Q503V9|ENDUB_DANRE	2.42e-84	D.rerio_Poly(U)-specific_endoribonuclease-B
twi_ss.18575	596.0257948028	-0.6826136586	0.1756435303	-3.8863581106	0.0001017594	0.0007735616	Aqu2.1.29982_001	0.0	sp|A7MBH5|CC151_BOVIN	2.57e-67	B.taurus_Coiled-coil_domain-containing_protein_151
twi_ss.21075	549.0957785353	-0.6718402239	0.181698117	-3.6975629401	0.0002176793	0.0014681139	None	None	None	None	None
twi_ss.23953	615.3763639419	0.6846999227	0.2100204098	3.2601589686	0.0011134979	0.0058018546	None	None	None	None	None
twi_ss.13243	528.8618497	-1.6670280653	0.2341256773	-7.1202274117	1.07749132159356E-12	6.2202066857422E-11	Aqu2.1.44711_001	1.14e-124	sp|Q40784|AAPC_CENCI	3.62e-43	C.ciliaris_Putative_glucose-6-phosphate_1-epimerase
c34127_g1	882.581697237	0.8672355724	0.1965643943	4.4119667531	1.02435845764609E-05	0.0001080304	None	None	None	None	None
twi_ss.1110	906.1751210304	1.0770413464	0.2012533269	5.3516697727	8.71463238656803E-08	1.63929942009101E-06	Aqu2.1.29125_001	5.62e-43	sp|P86410|RLGPB_RAT	8.13e-25	R.norvegicus_Ral_GTPase-activating_protein_subunit_beta
twi_ss.19285	466.3562857724	-1.2529678249	0.1902629053	-6.5854551273	4.53494046246227E-11	1.87164438310458E-09	Aqu2.1.12843_001	1.53e-13	sp|P56730|NETR_HUMAN	4.48e-11	H.sapiens_Neurotrypsin
twi_ss.30916	809.616393395	1.4489633398	0.297404293	4.8720323608	1.10456070838456E-06	0.000015465	Aqu2.1.31928_001	4.51e-09	None	None	None
twi_ss.29197	491.7207206235	-0.9797486043	0.2269051573	-4.3178771949	1.57537036631283E-05	0.0001562487	Aqu2.1.40686_001	3.09e-45	sp|Q9NQY0|BIN3_HUMAN	1.34e-10	H.sapiens_Bridging_integrator_3
twi_ss.19572	662.2568757342	-0.5481262198	0.1716991148	-3.1923648559	0.0014111296	0.0070307308	Aqu2.1.23359_001	2.47e-33	None	None	None
twi_ss.25152	662.8842987808	-1.2581471927	0.2929158183	-4.2952517888	1.74495174279698E-05	0.0001710582	Aqu2.1.40377_001	2.48e-06	sp|Q920Q8|NS1BP_MOUSE	2.12e-61	M.musculus_Influenza_virus_NS1A-binding_protein_homolog
twi_ss.17714	553.931608855	-0.8410018741	0.201547405	-4.1727248942	3.00978272797602E-05	0.0002718044	None	None	sp|Q9VGY6|SKEL1_DROME	3.54e-09	D.melanogaster_Protein_Skeletor_isoforms_B/C
twi_ss.30096b	1057.3657120614	2.3113339991	0.3429985438	6.7386116971	1.59907107630836E-11	7.32078036458259E-10	Aqu2.1.37149_001	1.09e-13	sp|Q01974|ROR2_HUMAN	3.16e-26	H.sapiens_Tyrosine-protein_kinase_transmembrane_receptor_ROR2
twi_ss.27985	1103.4146282656	2.380431253	0.3179968059	7.4857080595	7.11624238670707E-14	5.57445706734345E-12	Aqu2.1.41927_001	1.24e-12	sp|Q9VCX1|RGS_DROME	2.78e-04	D.melanogaster_Regulator_of_G-protein_signaling_loco
twi_ss.3824	1001.3773219396	1.4325699476	0.3164714916	4.5266950913	5.99132882133314E-06	0.000067982	Aqu2.1.30512_001	4.42e-77	sp|Q5S007|LRRK2_HUMAN	5.08e-07	H.sapiens_Leucine-rich_repeat_serine/threonine-protein_kinase_2
twi_ss.10973	1238.3231879126	2.8560307142	0.1868056071	15.2887847369	9.0829257745637E-53	1.04650443132598E-49	None	None	None	None	None
twi_ss.16866a	496.0009216797	0.8389085867	0.1753322355	4.7846796926	1.71260222875236E-06	2.2465311588928E-05	Aqu2.1.38400_001	7.51e-98	None	None	None
c19147_g1	556.8655754106	-0.730840786	0.1752411903	-4.1704851736	3.0395183100958E-05	0.0002740423	None	None	None	None	None
twi_ss.2949b	518.4579419386	-1.1249027813	0.1906493306	-5.9003762446	3.62673567629824E-09	9.70827637182953E-08	Aqu2.1.25913_001	1.27e-108	sp|Q84JS1|PAE6_ARATH	3.41e-63	A.thaliana_Pectin_acetylesterase_6
twi_ss.1978	761.0121530439	0.9009072224	0.2476947695	3.6371669215	0.0002756533	0.0017951873	Aqu2.1.26386_001	1.69e-41	sp|P62909|RS3_RAT	2.17e-40	R.norvegicus_40S_ribosomal_protein_S3
twi_ss.30711	705.5250894388	0.7450988101	0.200514073	3.7159427205	0.0002024474	0.0013815589	Aqu2.1.32118_001	5.62e-05	sp|Q96C24|SYTL4_HUMAN	4.59e-11	H.sapiens_Synaptotagmin-like_protein_4
twi_ss.7511	1001.3300034328	1.9707930098	0.2865680911	6.8772241955	6.10300245103945E-12	2.99220254922239E-10	Aqu2.1.27492_001	1.47e-04	sp|Q9Y618|NCOR2_HUMAN	4.08e-05	H.sapiens_Nuclear_receptor_corepressor_2
twi_ss.14776	490.5493487848	-1.738979239	0.2149301199	-8.0909052676	5.92229038371327E-16	6.68421117103834E-14	Aqu2.1.41328_001	1.06e-13	None	None	None
twi_ss.28202	626.6950677601	-0.7618363898	0.1979615687	-3.8484055003	0.0001188891	0.0008792518	Aqu2.1.14535_001	7.88e-162	sp|O09174|AMACR_MOUSE	1.18e-143	M.musculus_Alpha-methylacyl-CoA_racemase
twi_ss.24462	588.3813122289	-0.7607203101	0.1850765204	-4.1103015586	3.95142736883407E-05	0.0003418801	Aqu2.1.32484_001	8.50e-98	sp|Q9NQR4|NIT2_HUMAN	1.66e-125	H.sapiens_Omega-amidase_NIT2
twi_ss.8749	367.0495668379	1.7370751661	0.2442024055	7.113259849	1.1333360827388E-12	6.51538656130837E-11	Aqu2.1.28241_001	2.39e-81	None	None	None
twi_ss.27301	449.2569644077	-1.0853313674	0.2624463256	-4.1354412754	3.54273205507402E-05	0.0003121327	None	None	None	None	None
twi_ss.14749	716.3032896725	0.9789157828	0.1960765138	4.992519318	0.000000596	8.92241119765262E-06	Aqu2.1.28689_001	6.78e-163	sp|Q5F3F5|LMBD2_CHICK	1.85e-98	G.gallus_LMBR1_domain-containing_protein_2
twi_ss.18567	739.0550518143	0.7683765758	0.1759499454	4.3670179849	1.25954359740319E-05	0.0001291394	Aqu2.1.24601_001	2.40e-23	sp|Q921M4|GOGA2_MOUSE	3.41e-18	M.musculus_Golgin_subfamily_A_member_2
twi_ss.28473	545.0483126701	-0.9121661962	0.2466423078	-3.6983362848	0.0002170173	0.0014643634	None	None	None	None	None
twi_ss.15647	532.5381363643	-1.1913884388	0.2475448012	-4.8128194705	1.48815710521373E-06	1.99469317854435E-05	Aqu2.1.44291_001	1.30e-06	sp|Q9JLC8|SACS_MOUSE	2.52e-07	M.musculus_Sacsin
twi_ss.12727	498.7258961405	-1.2492116046	0.2482956534	-5.0311456832	4.87557480269179E-07	7.48165340976877E-06	Aqu2.1.30862_001	5.80e-84	sp|Q3ZBE1|ARMC1_BOVIN	2.83e-60	B.taurus_Armadillo_repeat-containing_protein_1
twi_ss.11893b	585.1315863243	-0.8477756123	0.2010925	-4.215848987	0.000024884	0.0002318373	Aqu2.1.43340_001	0.0	sp|Q5U2N8|IFT56_RAT	0.0	R.norvegicus_Intraflagellar_transport_protein_56
twi_ss.20316	782.7019961587	0.9871228652	0.2048816221	4.8180156662	1.44992988773121E-06	1.9510200124352E-05	None	None	None	None	None
twi_ss.7082	461.9528850253	1.9685301948	0.3322219336	5.9253468714	3.11638864243591E-09	8.44019380417609E-08	Aqu2.1.37573_001	1.75e-54	sp|P50549|ETV1_HUMAN	4.28e-30	H.sapiens_ETS_translocation_variant_1
twi_ss.24739	964.2537912313	1.4860327866	0.2430710031	6.1135749138	0.000000001	3.01337528793106E-08	None	None	None	None	None
twi_ss.27748a	501.4074911588	-0.8665322726	0.1928729152	-4.4927628736	7.03050536160846E-06	7.79500939291088E-05	Aqu2.1.30289_001	3.38e-13	sp|P42690|SRK4_SPOLA	1.54e-12	S.lacustris_Tyrosine-protein_kinase_isoform_SRK4
twi_ss.2014	605.2152066812	-0.688928369	0.1942220865	-3.5471165073	0.0003894723	0.0024034118	Aqu2.1.41192_001	8.60e-23	sp|Q15007|FL2D_HUMAN	2.13e-28	H.sapiens_Pre-mRNA-splicing_regulator_WTAP
twi_ss.12129	481.0022784089	-0.771637303	0.2277450591	-3.3881626508	0.0007036253	0.0039187604	Aqu2.1.37284_001	7.00e-109	sp|Q8VBV3|EXOS2_MOUSE	1.04e-90	M.musculus_Exosome_complex_component_RRP4
twi_ss.12991	791.9918049703	1.2923856677	0.2134287032	6.0553507941	1.401119919959E-09	4.13487385557164E-08	Aqu2.1.40842_001	5.48e-59	sp|Q5FVJ6|BSCL2_RAT	1.25e-25	R.norvegicus_Seipin
twi_ss.23760	801.8841869444	0.6579018431	0.188298225	3.4939354489	0.0004759561	0.0028382872	Aqu2.1.38449_001	1.61e-14	sp|Q9BZ95|NSD3_HUMAN	2.18e-05	H.sapiens_Histone-lysine_N-methyltransferase_NSD3
[truncated: 3,982 more rows]
