# Supplementary material for: The last common ancestor of animals lacked the HIF pathway and respired in low-oxygen environments
Source: eLife. 2018 Feb 6;7:e31176. doi: 10.7554/eLife.31176 (PMC5800844; doi:10.7554/eLife.31176)
Supplement: Supplementary file 3. [file elife-31176-supp3.csv]

species	group	subgroup	type	accession	link	reference
Dictyostelium discoideum	amoebozoa	amoebozoa	genome	0	Uniprot	N/A
Emiliania huxleyi	coccolithophore	coccolithophore	genome	Emihu1	JGI	Read et al. 2013
Capsaspora owczarzaki	filasterea	filasterea	genome	0	http://multicellgenome.com	Suga et al. 2013
Acanthoeca spectabilis VA-02	choanoflagellata	acanthoecida	transcriptome	0	0	Carr et al. 2016
Choanoeca perplexa-11	choanoflagellata	craspedida	transcriptome	0	0	Carr et al. 2016
Codosiga hollandica-17	choanoflagellata	craspedida	transcriptome	0	0	Carr et al. 2016
Diaphanoeca grandis RI-01	choanoflagellata	acanthoecida	transcriptome	0	0	Carr et al. 2016
Didymoeca costata-10	choanoflagellata	acanthoecida	transcriptome	0	0	Carr et al. 2016
Hartaetosiga balthica-15	choanoflagellata	craspedida	transcriptome	0	0	Carr et al. 2016
Hartaetosiga gracilis-05	choanoflagellata	craspedida	transcriptome	0	0	Carr et al. 2016
Helgoeca nana-08	choanoflagellata	acanthoecida	transcriptome	0	0	Carr et al. 2016
Monosiga brevicollis	choanoflagellata	craspedida	genome	AUGUSTUS	bitbucket.org/wrf/genome-reannotations	Francis and Wörheide 2017
Mylnosiga fluctuans-19	choanoflagellata	craspedida	transcriptome	0	0	Carr et al. 2016
Salpingoeca dolichothecata-16	choanoflagellata	craspedida	transcriptome	0	0	Carr et al. 2016
Salpingoeca helianthica-18	choanoflagellata	craspedida	transcriptome	0	0	Carr et al. 2016
Salpingoeca infusionum-12	choanoflagellata	craspedida	transcriptome	0	0	Carr et al. 2016
Salpingoeca macrocollata-06	choanoflagellata	craspedida	transcriptome	0	0	Carr et al. 2016
Salpingoeca punica-03	choanoflagellata	craspedida	transcriptome	0	0	Carr et al. 2016
Salpingoeca qvevrii-09	choanoflagellata	craspedida	transcriptome	0	0	Carr et al. 2016
Salpingoeca roanoka-13	choanoflagellata	craspedida	transcriptome	0	0	Carr et al. 2016
Salpingoeca rosetta	choanoflagellata	craspedida	genome	0	0	Fairclough et al. 2013
Salpingoeca urceolata-04	choanoflagellata	craspedida	transcriptome	0	0	Carr et al. 2016
Savillea parva-14	choanoflagellata	acanthoecida	transcriptome	0	0	Carr et al. 2016
Stephanoeca diplocostata	choanoflagellata	acanthoecida	transcriptome	0	0	Carr et al. 2016
Amphimedon queenslandica	porifera	demosponge	genome	V2.1	amphimedon.qcloud.qcif.edu.au/downloads.html	Fernandez-Valverde et al. 2015
Aphrocallistes vastus	porifera	hexactinellida	transcriptome	0	0	Riesgo et al. 2014a
Clathrina coriacea	porifera	calcarea	transcriptome	SRR3417192	github.com/psimion/SuppData_Metazoa_2017	Simion et al. 2017
Cliona varians	porifera	demosponge	transcriptome	SRP028615	0	Riesgo et al. 2014b
Corticium candelabrum	porifera	homoscleromorph	transcriptome	SRP012620	0	Ludeman et al. 2014
Crambe crambe	porifera	demosponge	transcriptome	ERP008520	0	Versluis et al. 2015
Crella elegans	porifera	demosponge	transcriptome	SRP017286	0	Pérez-Porro et al. 2013
Ephydatia muelleri	porifera	demosponge	transcriptome	0	http://www.compagen.org/datasets.html	N/A
Grantia compressa	porifera	calcarea	transcriptome	SRR3417193	github.com/psimion/SuppData_Metazoa_2017	Simion et al. 2017
Halisarca dujardini	porifera	demosponge	transcriptome	0	0	Borisenko et al. 2016
Hyalonema populiferum	porifera	hexactinellida	transcriptome	SRP056162	0	Whelan et al. 2015
Leuconia nivea	porifera	calcarea	transcriptome	SRR3417190	github.com/psimion/SuppData_Metazoa_2017	Simion et al. 2017
Leucosolenia complicata	porifera	calcarea	transcriptome	0	http://www.compagen.org/datasets.html	N/A
Mycale phyllophila	porifera	demosponge	transcriptome	SRP051131	0	Qiu et al. 2015
Oscarella carmela	porifera	homoscleromorph	transcriptome	0	http://www.compagen.org/datasets.html	N/A
Petrosia ficiformis	porifera	demosponge	transcriptome	SRP012619	0	Riesgo et al. 2014a
Plakina jani	porifera	homoscleromorph	transcriptome	SRR3417194	github.com/psimion/SuppData_Metazoa_2017	Simion et al. 2017
Rossella fibulata	porifera	hexactinellida	transcriptome	SRP056162	0	Whelan et al. 2015
Scopalina sp.	porifera	demosponge	transcriptome	SRP061923	0	N/A
Spongilla lacustris	porifera	demosponge	transcriptome	0	0	Ludeman et al. 2014
Stylissa carteri	porifera	demosponge	transcriptome	SRP051559	reefgenomics.org	Ryu et al. 2016
Sycon ciliatum	porifera	calcarea	genome	v1	0	Fortunato et al. 2014
Sympagella nux	porifera	hexactinellida	transcriptome	0	0	Whelan et al. 2015
Tedania anhelans	porifera	demosponge	transcriptome	SRP061923	0	N/A
Tethya wilhelma	porifera	demosponge	genome	V0.1	bitbucket.org/molpalmuc/tethya_wilhelma-genome	this study
Xestospongia testudinaria	porifera	demosponge	transcriptome	SRP051561	reefgenomics.org	Ryu et al. 2016
Bolinopsis infundibulum	ctenophora	lobata	transcriptome	0	0	Francis et al. 2015
Coeloplana meteoris	ctenophora	platyctenida	transcriptome	SRR3407215	0	Simion et al. 2017
Dryodora glandiformis	ctenophora	ctenophora	transcriptome	0	0	Francis et al. 2015
Euplokamis dunlapae	ctenophora	cydippida	transcriptome	0	0	Francis et al. 2015
Hormiphora californensis	ctenophora	cydippida	transcriptome	SRR1992642	0	Francis et al. 2015
Lampea pancerina	ctenophora	cydippida	transcriptome	SRR3407163	github.com/psimion/SuppData_Metazoa_2017	Simion et al. 2017
Mnemiopsis leidyi	ctenophora	lobata	genome	V2.2	0	Ryan et al. 2014
Pleurobrachia bachei	ctenophora	cydippida	genome	v1	0	Moroz et al. 2014
Vallicula multiformis	ctenophora	platyctenida	transcriptome	SRR3407164	github.com/psimion/SuppData_Metazoa_2017	Simion et al. 2017
Hoilungia hongkongensis	placozoa	placozoa	genome	0	0	N/A
Trichoplax adhaerens	placozoa	placozoa	genome	AUGUSTUS	bitbucket.org/wrf/genome-reannotations	Srivastava et al. 2008
Abylopsis tetragona	cnidaria	hydrozoa	transcriptome	0	bitbucket.org/caseywdunn/cnidaria2014-assemblies	Zapata et al. 2015
Acropora digitifera	cnidaria	hexacorallia	genome	V2.2	OIST	Shinzato et al. 2011
Acropora millepora	cnidaria	hexacorallia	transcriptome	0	reefgenomics.org	Bhattacharya et al. 2016
Agalma elegans	cnidaria	hydrozoa	transcriptome	0	bitbucket.org/caseywdunn/cnidaria2014-assemblies	Zapata et al. 2015
Alatina alata	cnidaria	cubozoa	transcriptome	SRP056878	bitbucket.org/caseywdunn/cnidaria2014-assemblies	Zapata et al. 2015
Alcyonium palmatum	cnidaria	octocorallia	transcriptome	SRR3407216	0	Simion et al. 2017
Anthopleura elegantissima	cnidaria	hexacorallia	transcriptome	0	reefgenomics.org	Bhattacharya et al. 2016
Astreopora sp	cnidaria	hexacorallia	transcriptome	0	reefgenomics.org	Bhattacharya et al. 2016
Aurelia aurita	cnidaria	scyphozoa	transcriptome	0	0	Brekhman et al. 2015
Chironex fleckeri	cnidaria	cubozoa	transcriptome	SRP055535	0	Brinkman et al. 2015
Chrysaora fuscescens	cnidaria	scyphozoa	transcriptome	SRP070629	0	Ponce et al. 2016
Clytia hemisphaerica	cnidaria	hydrozoa	transcriptome	0	http://www.compagen.org/datasets.html	N/A
Corallium rubrum	cnidaria	octocorallia	transcriptome	0	0	Pratlong et al. 2015
Craseoa lathetica	cnidaria	hydrozoa	transcriptome	0	bitbucket.org/caseywdunn/cnidaria2014-assemblies	Zapata et al. 2015
Craspedacusta sowerbyi	cnidaria	hydrozoa	transcriptome	0	bitbucket.org/caseywdunn/cnidaria2014-assemblies	Zapata et al. 2015
Cyanea capillata	cnidaria	scyphozoa	transcriptome	SRP056566	0	Liu et al. 2015
Ectopleura larynx	cnidaria	hydrozoa	transcriptome	0	bitbucket.org/caseywdunn/cnidaria2014-assemblies	Zapata et al. 2015
Exaiptasia pallida	cnidaria	hexacorallia	genome	v1	reefgenomics.org	Baumgarten et al. 2015
Fungia scutaria	cnidaria	hexacorallia	transcriptome	0	reefgenomics.org	Bhattacharya et al. 2016
Gorgonia ventalina	cnidaria	octocorallia	transcriptome	0	reefgenomics.org	Bhattacharya et al. 2016
Hydra magnipapillata	cnidaria	hydrozoa	genome	Hm105-Dovetail	bitbucket.org/wrf/genome-reannotations	Francis and Wörheide 2017
Hydractinia symbiolongicarpus	cnidaria	hydrozoa	transcriptome	0	bitbucket.org/caseywdunn/cnidaria2014-assemblies	Zapata et al. 2015
Madracis auretenra	cnidaria	hexacorallia	transcriptome	0	reefgenomics.org	Bhattacharya et al. 2016
Montastraea cavernosa	cnidaria	hexacorallia	transcriptome	0	reefgenomics.org	Bhattacharya et al. 2016
Nanomia bijuga	cnidaria	hydrozoa	transcriptome	0	bitbucket.org/caseywdunn/cnidaria2014-assemblies	Zapata et al. 2015
Nematostella vectensis	cnidaria	hexacorallia	genome	Vienna130208	0	Moran et al. 2014
Pennatula rubra	cnidaria	octocorallia	transcriptome	SRR3405415	0	Simion et al. 2017
Physalia physalis	cnidaria	hydrozoa	transcriptome	0	bitbucket.org/caseywdunn/cnidaria2014-assemblies	Dunn et al. 2013
Porites astreoides	cnidaria	hexacorallia	transcriptome	0	reefgenomics.org	Bhattacharya et al. 2016
Porites australiensis	cnidaria	hexacorallia	transcriptome	0	reefgenomics.org	Bhattacharya et al. 2016
Rhopilema esculentum	cnidaria	scyphozoa	transcriptome	SRP073155	Bioproject PRJNA318143	N/A
Seriatopora hystrix	cnidaria	hexacorallia	transcriptome	0	reefgenomics.org	Bhattacharya et al. 2016
Seriatopora sp	cnidaria	hexacorallia	transcriptome	0	reefgenomics.org	Bhattacharya et al. 2016
Stomolophus meleagris	cnidaria	scyphozoa	transcriptome	SRP037742	0	Li et al. 2014
Stylophora pistillata	cnidaria	hexacorallia	transcriptome	0	reefgenomics.org	Liew et al. 2014
Capitella teleta	annelida	polychaete	genome	FilteredModelsv1	JGI	Simakov et al. 2013
Helobdella robusta	annelida	clitellata	genome	FilteredModelsv3	JGI	Simakov et al. 2013
Lingula anatina	brachiopoda	brachiopoda	genome	v1.0-masked	OIST	Luo et al. 2015
Octopus bimaculoides	mollusca	cephalopoda	genome	v280	OIST	Albertin et al. 2015
Crassostrea gigas	mollusca	bivalve	genome	GCA-000297895.1	NCBI	Zhang et al. 2012a
Lottia gigantea	mollusca	gastropoda	genome	Lotgi1	JGI	Simakov et al. 2013
Limulus polyphemus	arthropoda	chelicerata	genome	v2.1.2	NCBI	Nossa et al. 2014
Apis mellifera	arthropoda	hymenoptera	genome	Amel-4.5	Ensembl	Weinstock et al. 2006
Drosophila melanogaster	arthropoda	diptera	genome	0	Uniprot	N/A
Tribolium castaneum	arthropoda	coleoptera	genome	Tcas-3.0	NCBI	Richards et al. 2008a
Caenorhabditis elegans	nematoda	nematoda	genome	WBcel235	Ensembl	Celegans1998
Strongylocentrotus purpuratus	echinodermata	echinoderm	genome	v30	Ensembl	Sodergren et al. 2006
Ptychodera flava	hemichordata	hemichordate	genome	pfl-46v0-7	OIST	Simakov et al. 2015
Saccoglossus kowalevskii	hemichordata	hemichordate	genome	JGIv3.0	JGI	Simakov et al. 2015
Branchiostoma floridae	chordata	cephalochordate	genome	Stringtie annotation	bitbucket.org/wrf/genome-reannotations	Francis and Wörheide 2017
Oikopleura dioica	chordata	urochordate	genome	Oikopleura-annot-v1.0	Genoscope	Denoeud et al. 2010
Ciona intestinalis	chordata	urochordate	genome	V2.0	JGI	Dehal et al. 2002
Callorhinchus milii	chordata	fish	genome	v6.1.3	NCBI	Venkatesh et al. 2014
Danio rerio	chordata	fish	genome	GRCz10	NCBI	Howe et al. 2013
Xenopus tropicalis	chordata	amphibian	genome	Xtropicalis-v7	NCBI	Hellsten et al. 2010
Gallus gallus	chordata	bird	genome	Gallus-gallus-5.0	NCBI	N/A
Mus musculus	chordata	mammal	genome	GRCm38.p3	Uniprot	N/A
Homo sapiens	chordata	mammal	genome	Ensembl GRCh38.p2	Uniprot	N/A
